# Supplementary material for: Diabetic macrophage small extracellular vesicles-associated miR-503/IGF1R axis regulates endothelial cell function and affects wound healing
Source: Front Immunol. 2023 May 23;14:1104890. doi: 10.3389/fimmu.2023.1104890 (PMC10243549; doi:10.3389/fimmu.2023.1104890)
Supplement: Supplementary Table 3 — The miRDIP predicted target genes of miR-503 [file Table_2.csv]

Gene Symbol	Uniprot	Pseudogene	MicroRNA	Integrated Score	Number of Sources	Sources
CCND2	P30279		hsa-miR-503-5p	0.912664799	16	BCmicrO|CoMeTa|DIANA|MBStar|MirAncesTar|miranda_May_2021|miRcode|miRDB_v6|mirmap_May_2021|MiRNATIP|miRTar2GO|mirzag|MultiMiTar|PACCMIT|RNA22|TargetScan_v7_2
AKT3	Q9Y243		hsa-miR-503-5p	0.889543558	16	BCmicrO|CoMeTa|Cupid|DIANA|MBStar|MirAncesTar|miranda_May_2021|miRcode|mirmap_May_2021|MiRNATIP|miRTar2GO|mirzag|MultiMiTar|PITA_May_2021|RNA22|TargetScan_v7_2
ZNF423	Q2M1K9		hsa-miR-503-5p	0.870665792	19	BCmicrO|bitargeting_May_2021|CoMeTa|Cupid|DIANA|MirAncesTar|miranda_May_2021|mirbase|miRcode|miRDB_v6|mirmap_May_2021|MiRNATIP|MirTar2|mirzag|MultiMiTar|PACCMIT|PITA_May_2021|RNA22|TargetScan_v7_2
PAPPA	Q13219		hsa-miR-503-5p	0.855986206	18	BCmicrO|bitargeting_May_2021|CoMeTa|Cupid|DIANA|MBStar|MirAncesTar|miranda_May_2021|miRcode|miRDB_v6|mirmap_May_2021|MiRNATIP|miRTar2GO|mirzag|MultiMiTar|PITA_May_2021|RNA22|TargetScan_v7_2
GAREM1	Q9H706		hsa-miR-503-5p	0.855011385	17	BCmicrO|bitargeting_May_2021|CoMeTa|Cupid|DIANA|MBStar|MirAncesTar|miranda_May_2021|miRcode|miRDB_v6|mirmap_May_2021|MiRNATIP|miRTar2GO|mirzag|MultiMiTar|RNA22|TargetScan_v7_2
PTK7	Q13308		hsa-miR-503-5p	0.852990178	19	BCmicrO|bitargeting_May_2021|CoMeTa|DIANA|MBStar|MirAncesTar|miranda_May_2021|miRcode|miRDB_v6|mirmap_May_2021|MiRNATIP|MirSNPInTarget|miRTar2GO|MirTar2|MultiMiTar|PACCMIT|PITA_May_2021|RNA22|TargetScan_v7_2
TNPO1	Q92973		hsa-miR-503-5p	0.848391328	18	BCmicrO|bitargeting_May_2021|CoMeTa|Cupid|DIANA|MBStar|MirAncesTar|miranda_May_2021|miRcode|miRDB_v6|mirmap_May_2021|MiRNATIP|miRTar2GO|mirzag|MultiMiTar|PACCMIT|RNA22|TargetScan_v7_2
PABIR1	Q96E09		hsa-miR-503-5p	0.848171343	16	BCmicrO|DIANA|MBStar|MirAncesTar|miranda_May_2021|mirbase|miRcode|miRDB_v6|mirmap_May_2021|MiRNATIP|miRTar2GO|MirTar2|mirzag|MultiMiTar|PACCMIT|TargetScan_v7_2
PARD6B	Q9BYG5		hsa-miR-503-5p	0.844877594	15	BCmicrO|CoMeTa|Cupid|DIANA|MBStar|MirAncesTar|miRcode|miRDB_v6|mirmap_May_2021|MiRNATIP|miRTar2GO|mirzag|MultiMiTar|RNA22|TargetScan_v7_2
C1orf21	Q9H246		hsa-miR-503-5p	0.843193946	16	BCmicrO|bitargeting_May_2021|CoMeTa|DIANA|MBStar|MirAncesTar|miRcode|miRDB_v6|mirmap_May_2021|MiRNATIP|miRTar2GO|mirzag|MultiMiTar|PITA_May_2021|RNA22|TargetScan_v7_2
RSPO3	Q9BXY4		hsa-miR-503-5p	0.840496382	14	BCmicrO|bitargeting_May_2021|Cupid|DIANA|MBStar|MirAncesTar|miRcode|miRDB_v6|mirmap_May_2021|MiRNATIP|miRTar2GO|MultiMiTar|RNA22|TargetScan_v7_2
LRRC58	Q96CX6		hsa-miR-503-5p	0.837764381	16	BCmicrO|bitargeting_May_2021|DIANA|MirAncesTar|miranda_May_2021|miRcode|miRDB_v6|mirmap_May_2021|MiRNATIP|miRTar2GO|mirzag|MultiMiTar|PACCMIT|PITA_May_2021|RNA22|TargetScan_v7_2
SMURF2	Q9HAU4		hsa-miR-503-5p	0.835628797	14	BCmicrO|CoMeTa|Cupid|DIANA|MBStar|MirAncesTar|miRcode|miRDB_v6|mirmap_May_2021|MiRNATIP|miRTar2GO|mirzag|MultiMiTar|TargetScan_v7_2
SRPRA	P08240		hsa-miR-503-5p	0.830928502	14	BCmicrO|CoMeTa|Cupid|DIANA|MirAncesTar|miRcode|miRDB_v6|mirmap_May_2021|MiRNATIP|miRTar2GO|mirzag|MultiMiTar|RNA22|TargetScan_v7_2
HELZ	P42694		hsa-miR-503-5p	0.826294174	17	BCmicrO|bitargeting_May_2021|CoMeTa|DIANA|MBStar|MirAncesTar|miranda_May_2021|mirbase|miRcode|miRDB_v6|mirmap_May_2021|MiRNATIP|miRTar2GO|mirzag|MultiMiTar|RNA22|TargetScan_v7_2
USP2	O75604		hsa-miR-503-5p	0.824910816	15	BCmicrO|bitargeting_May_2021|CoMeTa|DIANA|MirAncesTar|miranda_May_2021|mirbase|miRcode|miRDB_v6|mirmap_May_2021|MiRNATIP|mirzag|MultiMiTar|PACCMIT|TargetScan_v7_2
TMEM74B	Q9NUR3		hsa-miR-503-5p	0.823074415	17	BCmicrO|bitargeting_May_2021|CoMeTa|Cupid|DIANA|MirAncesTar|miranda_May_2021|mirbase|miRcode|miRDB_v6|mirmap_May_2021|MiRNATIP|miRTar2GO|MultiMiTar|PITA_May_2021|RNA22|TargetScan_v7_2
ZNF217	O75362		hsa-miR-503-5p	0.82182535	17	BCmicrO|CoMeTa|DIANA|MBStar|MirAncesTar|miranda_May_2021|miRcode|miRDB_v6|mirmap_May_2021|MiRNATIP|miRTar2GO|MirTar2|mirzag|MultiMiTar|PACCMIT|RNA22|TargetScan_v7_2
WIPI2	Q9Y4P8		hsa-miR-503-5p	0.820012213	17	BCmicrO|bitargeting_May_2021|CoMeTa|DIANA|MBStar|MirAncesTar|miranda_May_2021|miRcode|miRDB_v6|mirmap_May_2021|MiRNATIP|miRTar2GO|mirzag|MultiMiTar|PITA_May_2021|RNA22|TargetScan_v7_2
RNF41	Q9H4P4		hsa-miR-503-5p	0.819736897	17	BCmicrO|bitargeting_May_2021|CoMeTa|Cupid|DIANA|MBStar|MirAncesTar|miranda_May_2021|miRcode|miRDB_v6|mirmap_May_2021|MiRNATIP|miRTar2GO|MirTar2|mirzag|MultiMiTar|TargetScan_v7_2
JARID2	Q92833		hsa-miR-503-5p	0.81951661	14	BCmicrO|CoMeTa|Cupid|DIANA|MBStar|MirAncesTar|miranda_May_2021|miRcode|mirmap_May_2021|MiRNATIP|miRTar2GO|mirzag|MultiMiTar|TargetScan_v7_2
PIP4P1	Q86T03		hsa-miR-503-5p	0.81832541	16	BCmicrO|bitargeting_May_2021|DIANA|MirAncesTar|miranda_May_2021|mirbase|miRcode|mirmap_May_2021|MiRNATIP|MirSNPInTarget|miRTar2GO|mirzag|MultiMiTar|PITA_May_2021|RNA22|TargetScan_v7_2
ACVR2B	Q13705		hsa-miR-503-5p	0.817725492	15	BCmicrO|bitargeting_May_2021|CoMeTa|DIANA|MBStar|MirAncesTar|miranda_May_2021|miRcode|mirmap_May_2021|MiRNATIP|miRTar2GO|mirzag|MultiMiTar|RNA22|TargetScan_v7_2
BTRC	Q9Y297		hsa-miR-503-5p	0.81736842	16	BCmicrO|bitargeting_May_2021|CoMeTa|DIANA|MBStar|MirAncesTar|miranda_May_2021|miRcode|miRDB_v6|mirmap_May_2021|MiRNATIP|miRTar2GO|mirzag|MultiMiTar|RNA22|TargetScan_v7_2
LARP1	Q6PKG0		hsa-miR-503-5p	0.816915287	16	BCmicrO|CoMeTa|DIANA|MBStar|MirAncesTar|miranda_May_2021|miRcode|mirmap_May_2021|MiRNATIP|miRTar2GO|MirTar2|mirzag|MultiMiTar|PACCMIT|PITA_May_2021|TargetScan_v7_2
PIP4P2	Q8N4L2		hsa-miR-503-5p	0.816054437	17	BCmicrO|bitargeting_May_2021|Cupid|DIANA|MBStar|MirAncesTar|miranda_May_2021|mirbase|miRcode|miRDB_v6|mirmap_May_2021|MiRNATIP|miRTar2GO|mirzag|MultiMiTar|PITA_May_2021|TargetScan_v7_2
CACUL1	Q86Y37		hsa-miR-503-5p	0.814162359	13	BCmicrO|DIANA|MirAncesTar|miRcode|miRDB_v6|mirmap_May_2021|MiRNATIP|miRTar2GO|mirzag|MultiMiTar|PITA_May_2021|RNA22|TargetScan_v7_2
KIF1C	O43896		hsa-miR-503-5p	0.813946646	18	BCmicrO|bitargeting_May_2021|CoMeTa|DIANA|MBStar|MirAncesTar|miranda_May_2021|miRcode|miRDB_v6|mirmap_May_2021|MiRNATIP|miRTar2GO|MirTar2|mirzag|MultiMiTar|PACCMIT|RNA22|TargetScan_v7_2
SMAD7	O15105		hsa-miR-503-5p	0.809236409	14	BCmicrO|CoMeTa|DIANA|MBStar|MirAncesTar|miRcode|miRDB_v6|mirmap_May_2021|MiRNATIP|miRTar2GO|mirzag|MultiMiTar|RNA22|TargetScan_v7_2
SLC2A3	P11169		hsa-miR-503-5p	0.805392148	17	BCmicrO|bitargeting_May_2021|CoMeTa|DIANA|MBStar|MirAncesTar|miranda_May_2021|miRcode|miRDB_v6|mirmap_May_2021|MiRNATIP|miRTar2GO|mirzag|MultiMiTar|PITA_May_2021|RNA22|TargetScan_v7_2
TMCC1	O94876		hsa-miR-503-5p	0.803820969	15	BCmicrO|bitargeting_May_2021|CoMeTa|DIANA|MBStar|MirAncesTar|miranda_May_2021|miRcode|mirmap_May_2021|MiRNATIP|miRTar2GO|mirzag|MultiMiTar|PITA_May_2021|TargetScan_v7_2
RNF138	Q8WVD3		hsa-miR-503-5p	0.798695777	15	BCmicrO|CoMeTa|Cupid|DIANA|MBStar|MirAncesTar|miranda_May_2021|miRcode|mirmap_May_2021|MiRNATIP|miRTar2GO|mirzag|MultiMiTar|RNA22|TargetScan_v7_2
SMURF1	Q9HCE7		hsa-miR-503-5p	0.797930225	16	BCmicrO|CoMeTa|DIANA|MBStar|MirAncesTar|miRcode|miRDB_v6|mirmap_May_2021|MiRNATIP|MirSNPInTarget|miRTar2GO|mirzag|MultiMiTar|PITA_May_2021|RNA22|TargetScan_v7_2
SPRED1	Q7Z699		hsa-miR-503-5p	0.797770309	13	BCmicrO|Cupid|DIANA|MirAncesTar|miRcode|miRDB_v6|mirmap_May_2021|MiRNATIP|miRTar2GO|mirzag|MultiMiTar|RNA22|TargetScan_v7_2
BMPR1A	P36894		hsa-miR-503-5p	0.795534534	15	BCmicrO|CoMeTa|Cupid|DIANA|MBStar|MirAncesTar|miRcode|miRDB_v6|mirmap_May_2021|MiRNATIP|mirzag|MultiMiTar|PITA_May_2021|RNA22|TargetScan_v7_2
ERLIN2	O94905		hsa-miR-503-5p	0.794294358	15	BCmicrO|CoMeTa|DIANA|MBStar|MirAncesTar|miRcode|miRDB_v6|mirmap_May_2021|MiRNATIP|miRTar2GO|mirzag|MultiMiTar|PITA_May_2021|RNA22|TargetScan_v7_2
PAM	P19021		hsa-miR-503-5p	0.793766335	14	BCmicrO|CoMeTa|DIANA|MBStar|MirAncesTar|miRcode|miRDB_v6|mirmap_May_2021|MiRNATIP|miRTar2GO|mirzag|MultiMiTar|RNA22|TargetScan_v7_2
PTPN3	P26045		hsa-miR-503-5p	0.790455696	16	BCmicrO|CoMeTa|DIANA|MBStar|MirAncesTar|miranda_May_2021|miRcode|miRDB_v6|mirmap_May_2021|MiRNATIP|miRTar2GO|mirzag|MultiMiTar|PITA_May_2021|RNA22|TargetScan_v7_2
IGF1R	P08069		hsa-miR-503-5p	0.787856453	16	BCmicrO|bitargeting_May_2021|CoMeTa|DIANA|MBStar|MirAncesTar|miranda_May_2021|mirbase|miRcode|mirmap_May_2021|MiRNATIP|miRTar2GO|mirzag|MultiMiTar|PITA_May_2021|RNA22
E2F3	O00716		hsa-miR-503-5p	0.786641567	14	BCmicrO|CoMeTa|DIANA|MirAncesTar|miRcode|miRDB_v6|mirmap_May_2021|MiRNATIP|miRTar2GO|mirzag|MultiMiTar|PITA_May_2021|RNA22|TargetScan_v7_2
CPEB2	Q7Z5Q1		hsa-miR-503-5p	0.785618716	14	BCmicrO|Cupid|DIANA|MBStar|MirAncesTar|miranda_May_2021|miRcode|miRDB_v6|mirmap_May_2021|MiRNATIP|miRTar2GO|mirzag|MultiMiTar|RNA22
KDSR	Q06136		hsa-miR-503-5p	0.785605673	16	BCmicrO|bitargeting_May_2021|CoMeTa|DIANA|MBStar|MirAncesTar|miranda_May_2021|mirbase|miRcode|miRDB_v6|mirmap_May_2021|MiRNATIP|MultiMiTar|PITA_May_2021|RNA22|TargetScan_v7_2
ZBTB39	O15060		hsa-miR-503-5p	0.784939	16	BCmicrO|bitargeting_May_2021|CoMeTa|DIANA|MBStar|MirAncesTar|miranda_May_2021|miRcode|miRDB_v6|mirmap_May_2021|MiRNATIP|miRTar2GO|mirzag|MultiMiTar|RNA22|TargetScan_v7_2
USP25	Q9UHP3		hsa-miR-503-5p	0.784331078	15	BCmicrO|bitargeting_May_2021|CoMeTa|Cupid|DIANA|MBStar|MirAncesTar|miranda_May_2021|miRcode|miRDB_v6|mirmap_May_2021|MiRNATIP|miRTar2GO|mirzag|MultiMiTar
ZNRF2	Q8NHG8		hsa-miR-503-5p	0.784312369	16	BCmicrO|bitargeting_May_2021|DIANA|MirAncesTar|miranda_May_2021|miRcode|miRDB_v6|mirmap_May_2021|MiRNATIP|miRTar2GO|MirTar2|mirzag|MultiMiTar|PITA_May_2021|RNA22|TargetScan_v7_2
DIXDC1	Q155Q3		hsa-miR-503-5p	0.7827569	15	BCmicrO|bitargeting_May_2021|CoMeTa|DIANA|MirAncesTar|miRcode|miRDB_v6|mirmap_May_2021|MiRNATIP|miRTar2GO|mirzag|MultiMiTar|PITA_May_2021|RNA22|TargetScan_v7_2
GPR63	Q9BZJ6		hsa-miR-503-5p	0.782639305	18	BCmicrO|bitargeting_May_2021|CoMeTa|Cupid|DIANA|MBStar|MirAncesTar|miranda_May_2021|mirbase|miRcode|mirmap_May_2021|MiRNATIP|miRTar2GO|mirzag|MultiMiTar|PITA_May_2021|RNA22|TargetScan_v7_2
WEE1	P30291		hsa-miR-503-5p	0.782545742	14	BCmicrO|CoMeTa|DIANA|MBStar|MirAncesTar|miranda_May_2021|miRcode|miRDB_v6|mirmap_May_2021|MiRNATIP|mirzag|MultiMiTar|RNA22|TargetScan_v7_2
SOCS6	O14544		hsa-miR-503-5p	0.781663952	15	BCmicrO|CoMeTa|DIANA|MBStar|MirAncesTar|miranda_May_2021|miRcode|miRDB_v6|mirmap_May_2021|MiRNATIP|miRTar2GO|mirzag|MultiMiTar|RNA22|TargetScan_v7_2
PEX13	Q92968		hsa-miR-503-5p	0.781542113	15	BCmicrO|CoMeTa|Cupid|DIANA|MirAncesTar|mirbase|miRcode|miRDB_v6|mirmap_May_2021|MiRNATIP|miRTar2GO|mirzag|MultiMiTar|RNA22|TargetScan_v7_2
CD2AP	Q9Y5K6		hsa-miR-503-5p	0.780059231	14	BCmicrO|CoMeTa|Cupid|DIANA|MBStar|MirAncesTar|miRcode|miRDB_v6|mirmap_May_2021|MiRNATIP|miRTar2GO|mirzag|MultiMiTar|TargetScan_v7_2
CPEB3	Q8NE35		hsa-miR-503-5p	0.779874265	17	BCmicrO|bitargeting_May_2021|CoMeTa|Cupid|DIANA|MBStar|MirAncesTar|miranda_May_2021|miRcode|miRDB_v6|mirmap_May_2021|MiRNATIP|miRTar2GO|mirzag|MultiMiTar|PITA_May_2021|RNA22
TLK1	Q9UKI8		hsa-miR-503-5p	0.779583355	14	BCmicrO|CoMeTa|DIANA|MBStar|MirAncesTar|miranda_May_2021|miRcode|mirmap_May_2021|MiRNATIP|miRTar2GO|mirzag|MultiMiTar|RNA22|TargetScan_v7_2
FGF2	P09038		hsa-miR-503-5p	0.777545811	14	BCmicrO|DIANA|MBStar|MirAncesTar|miranda_May_2021|miRcode|miRDB_v6|mirmap_May_2021|MiRNATIP|mirzag|MultiMiTar|PITA_May_2021|RNA22|TargetScan_v7_2
NAV1	Q8NEY1		hsa-miR-503-5p	0.777412511	14	BCmicrO|bitargeting_May_2021|CoMeTa|DIANA|MBStar|MirAncesTar|miranda_May_2021|miRcode|mirmap_May_2021|MiRNATIP|miRTar2GO|MultiMiTar|RNA22|TargetScan_v7_2
RECK	O95980		hsa-miR-503-5p	0.776428288	14	BCmicrO|CoMeTa|DIANA|MirAncesTar|miRcode|miRDB_v6|mirmap_May_2021|MiRNATIP|miRTar2GO|mirzag|MultiMiTar|PITA_May_2021|RNA22|TargetScan_v7_2
RICTOR	Q6R327		hsa-miR-503-5p	0.775807802	14	BCmicrO|bitargeting_May_2021|MBStar|MirAncesTar|miranda_May_2021|miRcode|miRDB_v6|mirmap_May_2021|MiRNATIP|MirTar2|mirzag|MultiMiTar|PACCMIT|TargetScan_v7_2
ELL2	O00472		hsa-miR-503-5p	0.773631971	18	BCmicrO|bitargeting_May_2021|CoMeTa|Cupid|DIANA|MBStar|MirAncesTar|miranda_May_2021|miRcode|miRDB_v6|mirmap_May_2021|MiRNATIP|miRTar2GO|mirzag|MultiMiTar|PITA_May_2021|RNA22|rnahybrid_May_2021
CDCA4	Q9BXL8		hsa-miR-503-5p	0.772576848	12	BCmicrO|CoMeTa|DIANA|MirAncesTar|miranda_May_2021|miRcode|mirmap_May_2021|MiRNATIP|miRTar2GO|mirzag|MultiMiTar|TargetScan_v7_2
CMPK1	P30085		hsa-miR-503-5p	0.772303971	14	BCmicrO|CoMeTa|DIANA|MBStar|MirAncesTar|mirbase|miRcode|miRDB_v6|mirmap_May_2021|MiRNATIP|miRTar2GO|mirzag|MultiMiTar|TargetScan_v7_2
DNAJA2	O60884		hsa-miR-503-5p	0.772073082	13	BCmicrO|CoMeTa|DIANA|MirAncesTar|miRcode|miRDB_v6|mirmap_May_2021|MiRNATIP|miRTar2GO|mirzag|MultiMiTar|PITA_May_2021|TargetScan_v7_2
EYA1	Q99502		hsa-miR-503-5p	0.771486576	15	BCmicrO|CoMeTa|Cupid|DIANA|MBStar|MirAncesTar|miranda_May_2021|miRcode|miRDB_v6|mirmap_May_2021|MiRNATIP|miRTar2GO|mirzag|MultiMiTar|RNA22
BZW1	Q7L1Q6		hsa-miR-503-5p	0.770540039	16	BCmicrO|CoMeTa|Cupid|DIANA|MBStar|MirAncesTar|miranda_May_2021|miRcode|mirmap_May_2021|MiRNATIP|miRTar2GO|mirzag|MultiMiTar|PITA_May_2021|RNA22|TargetScan_v7_2
ZNF622	Q969S3		hsa-miR-503-5p	0.768115163	14	BCmicrO|bitargeting_May_2021|Cupid|DIANA|MirAncesTar|mirbase|miRcode|miRDB_v6|mirmap_May_2021|MiRNATIP|miRTar2GO|MultiMiTar|RNA22|TargetScan_v7_2
GNAI3	P08754		hsa-miR-503-5p	0.767783617	17	BCmicrO|bitargeting_May_2021|CoMeTa|DIANA|MBStar|MirAncesTar|miranda_May_2021|miRcode|miRDB_v6|mirmap_May_2021|MiRNATIP|miRTar2GO|mirzag|MultiMiTar|PITA_May_2021|RNA22|TargetScan_v7_2
PLAG1	Q6DJT9		hsa-miR-503-5p	0.767083847	12	BCmicrO|CoMeTa|Cupid|DIANA|MBStar|MirAncesTar|miRcode|mirmap_May_2021|MiRNATIP|miRTar2GO|mirzag|MultiMiTar
KIF23	Q02241		hsa-miR-503-5p	0.76580009	13	BCmicrO|CoMeTa|Cupid|MirAncesTar|miRcode|miRDB_v6|mirmap_May_2021|MiRNATIP|miRTar2GO|mirzag|MultiMiTar|RNA22|TargetScan_v7_2
N4BP1	O75113		hsa-miR-503-5p	0.765671637	13	BCmicrO|CoMeTa|DIANA|MBStar|MirAncesTar|miRcode|mirmap_May_2021|MiRNATIP|miRTar2GO|mirzag|MultiMiTar|RNA22|TargetScan_v7_2
CDK5R1	Q15078		hsa-miR-503-5p	0.765276179	13	BCmicrO|CoMeTa|DIANA|MBStar|MirAncesTar|miRcode|mirmap_May_2021|MiRNATIP|miRTar2GO|MultiMiTar|PITA_May_2021|RNA22|TargetScan_v7_2
FBXO21	O94952		hsa-miR-503-5p	0.764602978	14	BCmicrO|bitargeting_May_2021|CoMeTa|DIANA|MirAncesTar|miranda_May_2021|miRcode|mirmap_May_2021|MiRNATIP|miRTar2GO|MultiMiTar|PITA_May_2021|RNA22|TargetScan_v7_2
YTHDC1	Q96MU7		hsa-miR-503-5p	0.763696619	13	BCmicrO|CoMeTa|DIANA|MBStar|MirAncesTar|miRcode|miRDB_v6|mirmap_May_2021|MiRNATIP|miRTar2GO|mirzag|MultiMiTar|TargetScan_v7_2
PURA	Q00577		hsa-miR-503-5p	0.76366263	14	BCmicrO|bitargeting_May_2021|CoMeTa|Cupid|DIANA|MirAncesTar|miranda_May_2021|miRcode|mirmap_May_2021|MiRNATIP|miRTar2GO|mirzag|MultiMiTar|RNA22
DDX3X	O00571		hsa-miR-503-5p	0.763298515	14	BCmicrO|CoMeTa|Cupid|DIANA|MirAncesTar|miranda_May_2021|miRcode|mirmap_May_2021|MiRNATIP|miRTar2GO|mirzag|MultiMiTar|PITA_May_2021|RNA22
KIF5A	Q12840		hsa-miR-503-5p	0.761432195	16	BCmicrO|bitargeting_May_2021|CoMeTa|Cupid|DIANA|MBStar|MirAncesTar|miranda_May_2021|miRcode|miRDB_v6|mirmap_May_2021|MiRNATIP|mirzag|MultiMiTar|PITA_May_2021|TargetScan_v7_2
ANKS1A	Q92625		hsa-miR-503-5p	0.761030211	15	BCmicrO|bitargeting_May_2021|CoMeTa|DIANA|MirAncesTar|miranda_May_2021|miRcode|miRDB_v6|mirmap_May_2021|MiRNATIP|mirzag|MultiMiTar|PITA_May_2021|RNA22|TargetScan_v7_2
GHR	P10912		hsa-miR-503-5p	0.760496335	15	BCmicrO|bitargeting_May_2021|CoMeTa|Cupid|DIANA|MBStar|MirAncesTar|miranda_May_2021|miRcode|mirmap_May_2021|mirzag|MultiMiTar|PITA_May_2021|RNA22|TargetScan_v7_2
CCDC6	Q16204		hsa-miR-503-5p	0.760300654	14	BCmicrO|CoMeTa|DIANA|MBStar|MirAncesTar|miRcode|miRDB_v6|mirmap_May_2021|MiRNATIP|miRTar2GO|mirzag|MultiMiTar|RNA22|TargetScan_v7_2
AQP11	Q8NBQ7		hsa-miR-503-5p	0.760099223	13	BCmicrO|Cupid|DIANA|MBStar|MirAncesTar|mirbase|miRcode|mirmap_May_2021|MiRNATIP|miRTar2GO|mirzag|MultiMiTar|TargetScan_v7_2
NFE2L1	Q14494		hsa-miR-503-5p	0.760094035	15	BCmicrO|CoMeTa|DIANA|MBStar|MirAncesTar|miranda_May_2021|miRcode|miRDB_v6|mirmap_May_2021|MiRNATIP|miRTar2GO|mirzag|MultiMiTar|RNA22|TargetScan_v7_2
PPM1D	O15297		hsa-miR-503-5p	0.759915735	12	BCmicrO|CoMeTa|DIANA|MirAncesTar|miranda_May_2021|miRcode|mirmap_May_2021|MiRNATIP|miRTar2GO|mirzag|MultiMiTar|TargetScan_v7_2
ZC3H11A	O75152		hsa-miR-503-5p	0.759859195	15	BCmicrO|bitargeting_May_2021|CoMeTa|DIANA|MBStar|MirAncesTar|miranda_May_2021|miRcode|mirmap_May_2021|MiRNATIP|miRTar2GO|mirzag|MultiMiTar|RNA22|TargetScan_v7_2
CDC37L1	Q7L3B6		hsa-miR-503-5p	0.758660498	13	BCmicrO|DIANA|MBStar|MirAncesTar|miRcode|miRDB_v6|mirmap_May_2021|MiRNATIP|miRTar2GO|mirzag|MultiMiTar|RNA22|TargetScan_v7_2
SLC35G1	Q2M3R5		hsa-miR-503-5p	0.758131476	14	BCmicrO|Cupid|DIANA|MBStar|MirAncesTar|miranda_May_2021|miRcode|mirmap_May_2021|MiRNATIP|miRTar2GO|mirzag|MultiMiTar|RNA22|TargetScan_v7_2
PRDM4	Q9UKN5		hsa-miR-503-5p	0.757670435	15	BCmicrO|bitargeting_May_2021|CoMeTa|DIANA|MirAncesTar|miranda_May_2021|miRcode|miRDB_v6|mirmap_May_2021|MiRNATIP|miRTar2GO|mirzag|MultiMiTar|RNA22|TargetScan_v7_2
CYP26B1	Q9NR63		hsa-miR-503-5p	0.755886959	15	BCmicrO|CoMeTa|DIANA|MirAncesTar|miranda_May_2021|miRcode|miRDB_v6|mirmap_May_2021|MiRNATIP|miRTar2GO|mirzag|MultiMiTar|PITA_May_2021|RNA22|TargetScan_v7_2
RSBN1	Q5VWQ0		hsa-miR-503-5p	0.755646251	16	BCmicrO|bitargeting_May_2021|CoMeTa|Cupid|DIANA|MBStar|MirAncesTar|miranda_May_2021|mirbase|miRcode|mirmap_May_2021|MiRNATIP|miRTar2GO|mirzag|MultiMiTar|RNA22
MGAT4A	Q9UM21		hsa-miR-503-5p	0.755045526	13	BCmicrO|CoMeTa|DIANA|MBStar|MirAncesTar|miRcode|miRDB_v6|mirmap_May_2021|MiRNATIP|miRTar2GO|mirzag|MultiMiTar|RNA22
PLAGL1	Q9UM63		hsa-miR-503-5p	0.754121583	14	BCmicrO|CoMeTa|Cupid|DIANA|MBStar|MirAncesTar|miRcode|mirmap_May_2021|MiRNATIP|miRTar2GO|mirzag|MultiMiTar|RNA22|TargetScan_v7_2
XPO7	Q9UIA9		hsa-miR-503-5p	0.754041898	15	BCmicrO|CoMeTa|Cupid|DIANA|MirAncesTar|miranda_May_2021|miRcode|miRDB_v6|mirmap_May_2021|MiRNATIP|MirSNPInTarget|miRTar2GO|mirzag|MultiMiTar|RNA22
AP3D1	O14617		hsa-miR-503-5p	0.753274239	15	BCmicrO|CoMeTa|DIANA|MirAncesTar|miranda_May_2021|miRcode|miRDB_v6|mirmap_May_2021|MiRNATIP|miRTar2GO|MirTar2|MultiMiTar|PACCMIT|RNA22|TargetScan_v7_2
MOB4	Q9Y3A3		hsa-miR-503-5p	0.75278773	12	BCmicrO|CoMeTa|DIANA|MirAncesTar|miRcode|mirmap_May_2021|MiRNATIP|miRTar2GO|mirzag|MultiMiTar|RNA22|TargetScan_v7_2
RAD9A	Q99638		hsa-miR-503-5p	0.750952269	15	BCmicrO|bitargeting_May_2021|CoMeTa|DIANA|MirAncesTar|miranda_May_2021|mirbase|miRcode|miRDB_v6|mirmap_May_2021|MiRNATIP|MirTar2|PITA_May_2021|RNA22|TargetScan_v7_2
PIK3R1	P27986		hsa-miR-503-5p	0.750928949	13	BCmicrO|bitargeting_May_2021|CoMeTa|DIANA|MBStar|MirAncesTar|miRcode|mirmap_May_2021|MiRNATIP|miRTar2GO|mirzag|MultiMiTar|TargetScan_v7_2
HECTD1	Q9ULT8		hsa-miR-503-5p	0.750861132	11	BCmicrO|Cupid|DIANA|MirAncesTar|miRcode|miRDB_v6|mirmap_May_2021|MiRNATIP|mirzag|MultiMiTar|TargetScan_v7_2
ANLN	Q9NQW6		hsa-miR-503-5p	0.748793268	11	BCmicrO|Cupid|DIANA|MBStar|miRcode|mirmap_May_2021|MiRNATIP|mirzag|MultiMiTar|PITA_May_2021|TargetScan_v7_2
PNRC2	Q9NPJ4		hsa-miR-503-5p	0.748337555	12	BCmicrO|CoMeTa|Cupid|DIANA|MBStar|miRcode|mirmap_May_2021|miRTar2GO|mirzag|MultiMiTar|RNA22|TargetScan_v7_2
DYRK1B	Q9Y463		hsa-miR-503-5p	0.747453921	14	BCmicrO|bitargeting_May_2021|DIANA|MBStar|MirAncesTar|mirbase|miRcode|miRDB_v6|mirmap_May_2021|MiRNATIP|miRTar2GO|mirzag|MultiMiTar|TargetScan_v7_2
MOB3B	Q86TA1		hsa-miR-503-5p	0.747351898	13	BCmicrO|CoMeTa|DIANA|MirAncesTar|miRcode|miRDB_v6|mirmap_May_2021|MiRNATIP|miRTar2GO|mirzag|MultiMiTar|RNA22|TargetScan_v7_2
DCAF7	P61962		hsa-miR-503-5p	0.746220193	15	BCmicrO|bitargeting_May_2021|CoMeTa|DIANA|MirAncesTar|miranda_May_2021|miRcode|mirmap_May_2021|MiRNATIP|miRTar2GO|mirzag|MultiMiTar|PITA_May_2021|RNA22|TargetScan_v7_2
CLCN5	P51795		hsa-miR-503-5p	0.746112788	15	BCmicrO|bitargeting_May_2021|CoMeTa|DIANA|MBStar|MirAncesTar|miranda_May_2021|miRcode|mirmap_May_2021|MiRNATIP|miRTar2GO|mirzag|MultiMiTar|RNA22|TargetScan_v7_2
CACNA1I	Q9P0X4		hsa-miR-503-5p	0.74528806	14	BCmicrO|DIANA|MBStar|MirAncesTar|miranda_May_2021|miRcode|miRDB_v6|mirmap_May_2021|MiRNATIP|MirTar2|mirzag|PITA_May_2021|RNA22|TargetScan_v7_2
PAFAH1B1	P43034		hsa-miR-503-5p	0.74524811	15	BCmicrO|bitargeting_May_2021|CoMeTa|Cupid|DIANA|MBStar|MirAncesTar|miranda_May_2021|miRcode|miRDB_v6|mirmap_May_2021|MiRNATIP|miRTar2GO|mirzag|MultiMiTar
XPO4	Q9C0E2		hsa-miR-503-5p	0.744120204	14	BCmicrO|CoMeTa|Cupid|DIANA|MBStar|MirAncesTar|miRcode|miRDB_v6|mirmap_May_2021|MiRNATIP|mirzag|MultiMiTar|RNA22|TargetScan_v7_2
MYB	P10242		hsa-miR-503-5p	0.743825745	16	BCmicrO|CoMeTa|Cupid|DIANA|MBStar|MirAncesTar|miranda_May_2021|mirbase|miRcode|miRDB_v6|mirmap_May_2021|MiRNATIP|miRTar2GO|mirzag|MultiMiTar|RNA22
KCNJ2	P63252		hsa-miR-503-5p	0.743529371	13	BCmicrO|bitargeting_May_2021|CoMeTa|Cupid|DIANA|MBStar|MirAncesTar|miRcode|miRDB_v6|mirmap_May_2021|MiRNATIP|mirzag|MultiMiTar
PHACTR2	O75167		hsa-miR-503-5p	0.743422268	14	BCmicrO|CoMeTa|DIANA|MBStar|MirAncesTar|miRcode|mirmap_May_2021|MiRNATIP|miRTar2GO|mirzag|MultiMiTar|PITA_May_2021|RNA22|TargetScan_v7_2
CREBL2	O60519		hsa-miR-503-5p	0.743122519	16	BCmicrO|bitargeting_May_2021|CoMeTa|Cupid|DIANA|MBStar|MirAncesTar|miranda_May_2021|miRcode|miRDB_v6|mirmap_May_2021|MiRNATIP|miRTar2GO|mirzag|MultiMiTar|RNA22
TSC22D2	O75157		hsa-miR-503-5p	0.743064152	13	BCmicrO|DIANA|MBStar|MirAncesTar|miRcode|miRDB_v6|mirmap_May_2021|MiRNATIP|miRTar2GO|mirzag|MultiMiTar|PITA_May_2021|TargetScan_v7_2
MYLK	Q15746		hsa-miR-503-5p	0.741413887	14	BCmicrO|bitargeting_May_2021|CoMeTa|Cupid|DIANA|MirAncesTar|miranda_May_2021|miRcode|mirmap_May_2021|MiRNATIP|mirzag|MultiMiTar|RNA22|TargetScan_v7_2
ESRP1	Q6NXG1		hsa-miR-503-5p	0.741284883	12	BCmicrO|CoMeTa|Cupid|DIANA|MBStar|MirAncesTar|miRcode|mirmap_May_2021|MiRNATIP|mirzag|MultiMiTar|TargetScan_v7_2
DNAJC16	Q9Y2G8		hsa-miR-503-5p	0.740913655	16	BCmicrO|bitargeting_May_2021|CoMeTa|DIANA|MBStar|MirAncesTar|miranda_May_2021|miRcode|mirmap_May_2021|MiRNATIP|MirSNPInTarget|miRTar2GO|mirzag|MultiMiTar|RNA22|TargetScan_v7_2
RUBCNL	Q9H714		hsa-miR-503-5p	0.740667967	15	BCmicrO|bitargeting_May_2021|CoMeTa|DIANA|MirAncesTar|miranda_May_2021|mirbase|miRcode|mirmap_May_2021|MiRNATIP|mirzag|MultiMiTar|PITA_May_2021|RNA22|TargetScan_v7_2
EIF4G1	Q04637		hsa-miR-503-5p	0.740604118	17	BCmicrO|bitargeting_May_2021|CoMeTa|DIANA|MBStar|MirAncesTar|miranda_May_2021|mirbase|miRcode|mirmap_May_2021|MiRNATIP|mirzag|MultiMiTar|PACCMIT|PITA_May_2021|RNA22|TargetScan_v7_2
BTF3	P20290		hsa-miR-503-5p	0.740599883	10	BCmicrO|CoMeTa|Cupid|DIANA|MBStar|miRcode|mirmap_May_2021|MiRNATIP|MultiMiTar|TargetScan_v7_2
OCRL	Q01968		hsa-miR-503-5p	0.740209286	14	BCmicrO|bitargeting_May_2021|CoMeTa|DIANA|MirAncesTar|miranda_May_2021|miRcode|mirmap_May_2021|MiRNATIP|miRTar2GO|mirzag|MultiMiTar|RNA22|TargetScan_v7_2
RAF1	P04049		hsa-miR-503-5p	0.740095518	13	BCmicrO|CoMeTa|DIANA|MBStar|MirAncesTar|miRcode|mirmap_May_2021|MiRNATIP|miRTar2GO|mirzag|MultiMiTar|PITA_May_2021|TargetScan_v7_2
GAN	Q9H2C0		hsa-miR-503-5p	0.739612554	15	BCmicrO|bitargeting_May_2021|Cupid|DIANA|MBStar|MirAncesTar|miranda_May_2021|miRcode|mirmap_May_2021|miRTar2GO|mirzag|MultiMiTar|PITA_May_2021|RNA22|TargetScan_v7_2
FGF7	P21781		hsa-miR-503-5p	0.739376679	13	BCmicrO|CoMeTa|DIANA|MirAncesTar|miranda_May_2021|miRcode|miRDB_v6|mirmap_May_2021|MiRNATIP|mirzag|MultiMiTar|RNA22|TargetScan_v7_2
CCND3	P30281		hsa-miR-503-5p	0.73935011	13	BCmicrO|CoMeTa|DIANA|MBStar|MirAncesTar|miranda_May_2021|miRcode|mirmap_May_2021|MiRNATIP|miRTar2GO|mirzag|MultiMiTar|TargetScan_v7_2
CDK17	Q00537		hsa-miR-503-5p	0.738477561	14	BCmicrO|bitargeting_May_2021|CoMeTa|Cupid|DIANA|MBStar|MirAncesTar|miRcode|mirmap_May_2021|MiRNATIP|miRTar2GO|mirzag|MultiMiTar|PITA_May_2021
ASH1L	Q9NR48		hsa-miR-503-5p	0.737851268	14	BCmicrO|CoMeTa|DIANA|MBStar|MirAncesTar|miRcode|miRDB_v6|mirmap_May_2021|MiRNATIP|miRTar2GO|mirzag|MultiMiTar|PITA_May_2021|RNA22
INSR	P06213		hsa-miR-503-5p	0.737606047	17	BCmicrO|bitargeting_May_2021|CoMeTa|DIANA|MBStar|MirAncesTar|miranda_May_2021|miRcode|miRDB_v6|mirmap_May_2021|MiRNATIP|MirSNPInTarget|miRTar2GO|mirzag|MultiMiTar|PITA_May_2021|RNA22
CHPF	Q8IZ52		hsa-miR-503-5p	0.73738704	15	BCmicrO|CoMeTa|DIANA|MirAncesTar|miranda_May_2021|miRcode|mirmap_May_2021|MiRNATIP|miRTar2GO|MirTar2|mirzag|PACCMIT|PITA_May_2021|RNA22|TargetScan_v7_2
PDCD4	Q53EL6		hsa-miR-503-5p	0.736722767	13	BCmicrO|bitargeting_May_2021|CoMeTa|DIANA|MBStar|MirAncesTar|miRcode|mirmap_May_2021|MiRNATIP|miRTar2GO|mirzag|MultiMiTar|TargetScan_v7_2
SALL1	Q9NSC2		hsa-miR-503-5p	0.735934722	15	BCmicrO|bitargeting_May_2021|CoMeTa|Cupid|DIANA|MBStar|MirAncesTar|miRcode|miRDB_v6|mirmap_May_2021|MiRNATIP|miRTar2GO|mirzag|MultiMiTar|RNA22
USP48	Q86UV5		hsa-miR-503-5p	0.7354361	12	BCmicrO|CoMeTa|DIANA|MBStar|MirAncesTar|miRcode|MiRNATIP|miRTar2GO|mirzag|MultiMiTar|RNA22|TargetScan_v7_2
SPTBN2	O15020		hsa-miR-503-5p	0.735118426	16	BCmicrO|bitargeting_May_2021|CoMeTa|DIANA|MirAncesTar|miranda_May_2021|mirbase|miRcode|miRDB_v6|mirmap_May_2021|MiRNATIP|miRTar2GO|MultiMiTar|PITA_May_2021|RNA22|TargetScan_v7_2
WSB1	Q9Y6I7		hsa-miR-503-5p	0.733887103	15	BCmicrO|bitargeting_May_2021|CoMeTa|Cupid|DIANA|MBStar|MirAncesTar|miranda_May_2021|miRcode|miRDB_v6|mirmap_May_2021|mirzag|MultiMiTar|PITA_May_2021|RNA22
PI4K2B	Q8TCG2		hsa-miR-503-5p	0.732860037	12	BCmicrO|Cupid|DIANA|MirAncesTar|miRcode|mirmap_May_2021|MiRNATIP|miRTar2GO|mirzag|MultiMiTar|RNA22|TargetScan_v7_2
BCL2	P10415		hsa-miR-503-5p	0.732772304	12	BCmicrO|CoMeTa|DIANA|MirAncesTar|miRcode|mirmap_May_2021|MiRNATIP|miRTar2GO|MultiMiTar|PITA_May_2021|RNA22|TargetScan_v7_2
CLDN12	P56749		hsa-miR-503-5p	0.732659627	13	BCmicrO|bitargeting_May_2021|Cupid|DIANA|MBStar|MirAncesTar|miRcode|mirmap_May_2021|MiRNATIP|mirzag|MultiMiTar|RNA22|TargetScan_v7_2
SLC20A2	Q08357		hsa-miR-503-5p	0.731454805	14	BCmicrO|Cupid|DIANA|MBStar|MirAncesTar|miRcode|miRDB_v6|mirmap_May_2021|MiRNATIP|miRTar2GO|mirzag|MultiMiTar|RNA22|TargetScan_v7_2
CCND1	P24385		hsa-miR-503-5p	0.731107164	14	BCmicrO|CoMeTa|DIANA|MBStar|MirAncesTar|miranda_May_2021|miRcode|miRDB_v6|mirmap_May_2021|MiRNATIP|mirzag|MultiMiTar|PACCMIT|PITA_May_2021
CREBRF	Q8IUR6		hsa-miR-503-5p	0.730995778	13	BCmicrO|Cupid|DIANA|MBStar|MirAncesTar|miRcode|miRDB_v6|mirmap_May_2021|MiRNATIP|miRTar2GO|mirzag|MultiMiTar|RNA22
MAP2K1	Q02750		hsa-miR-503-5p	0.730572413	13	BCmicrO|CoMeTa|DIANA|MBStar|MirAncesTar|miRcode|miRDB_v6|mirmap_May_2021|MiRNATIP|miRTar2GO|mirzag|MultiMiTar|TargetScan_v7_2
FBXW7	Q969H0		hsa-miR-503-5p	0.730330413	16	BCmicrO|CoMeTa|Cupid|DIANA|MBStar|MirAncesTar|miranda_May_2021|miRcode|miRDB_v6|mirmap_May_2021|MiRNATIP|miRTar2GO|mirzag|MultiMiTar|PITA_May_2021|RNA22
TLE4	Q04727		hsa-miR-503-5p	0.729359972	15	BCmicrO|bitargeting_May_2021|CoMeTa|Cupid|MBStar|MirAncesTar|miranda_May_2021|mirbase|miRcode|mirmap_May_2021|MiRNATIP|miRTar2GO|mirzag|MultiMiTar|RNA22
CASR	P41180		hsa-miR-503-5p	0.728672402	14	BCmicrO|CoMeTa|Cupid|DIANA|MirAncesTar|miRcode|miRDB_v6|mirmap_May_2021|MiRNATIP|mirzag|MultiMiTar|PITA_May_2021|RNA22|TargetScan_v7_2
KIF5C	O60282		hsa-miR-503-5p	0.728171577	14	BCmicrO|CoMeTa|Cupid|DIANA|MBStar|MirAncesTar|miranda_May_2021|miRcode|miRDB_v6|mirmap_May_2021|MiRNATIP|mirzag|RNA22|TargetScan_v7_2
PRRC2C	Q9Y520		hsa-miR-503-5p	0.727134573	15	BCmicrO|bitargeting_May_2021|CoMeTa|DIANA|MBStar|MirAncesTar|miranda_May_2021|miRcode|miRDB_v6|mirmap_May_2021|MiRNATIP|miRTar2GO|mirzag|MultiMiTar|PITA_May_2021
OTUD4	Q01804		hsa-miR-503-5p	0.727017093	13	BCmicrO|CoMeTa|DIANA|MBStar|MirAncesTar|miRcode|mirmap_May_2021|MiRNATIP|miRTar2GO|mirzag|MultiMiTar|RNA22|TargetScan_v7_2
TLL1	O43897		hsa-miR-503-5p	0.726537282	14	BCmicrO|Cupid|DIANA|MBStar|MirAncesTar|miranda_May_2021|miRcode|mirmap_May_2021|MiRNATIP|miRTar2GO|mirzag|PITA_May_2021|RNA22|TargetScan_v7_2
SLC2A14	Q8TDB8		hsa-miR-503-5p	0.726513652	14	BCmicrO|bitargeting_May_2021|Cupid|DIANA|MirAncesTar|miranda_May_2021|miRcode|mirmap_May_2021|MiRNATIP|mirzag|MultiMiTar|PITA_May_2021|RNA22|TargetScan_v7_2
RIMKLB	Q9ULI2		hsa-miR-503-5p	0.726355475	13	BCmicrO|Cupid|DIANA|MBStar|MirAncesTar|miRcode|miRDB_v6|mirmap_May_2021|miRTar2GO|mirzag|MultiMiTar|RNA22|TargetScan_v7_2
SNTB2	Q13425		hsa-miR-503-5p	0.725648003	14	BCmicrO|bitargeting_May_2021|CoMeTa|DIANA|MBStar|MirAncesTar|miranda_May_2021|miRcode|mirmap_May_2021|MiRNATIP|miRTar2GO|MultiMiTar|RNA22|TargetScan_v7_2
UBE4B	O95155		hsa-miR-503-5p	0.724395763	15	BCmicrO|bitargeting_May_2021|CoMeTa|Cupid|DIANA|MirAncesTar|miranda_May_2021|miRcode|miRDB_v6|mirmap_May_2021|MiRNATIP|miRTar2GO|mirzag|MultiMiTar|RNA22
CAPN6	Q9Y6Q1		hsa-miR-503-5p	0.724244685	16	BCmicrO|bitargeting_May_2021|CoMeTa|Cupid|DIANA|MirAncesTar|miranda_May_2021|mirbase|miRcode|miRDB_v6|mirmap_May_2021|mirzag|MultiMiTar|PITA_May_2021|RNA22|TargetScan_v7_2
TSPYL2	Q9H2G4		hsa-miR-503-5p	0.722970506	15	BCmicrO|bitargeting_May_2021|CoMeTa|DIANA|MirAncesTar|miranda_May_2021|mirbase|miRcode|miRDB_v6|mirmap_May_2021|MiRNATIP|mirzag|MultiMiTar|RNA22|TargetScan_v7_2
ST8SIA3	O43173		hsa-miR-503-5p	0.721596085	13	BCmicrO|CoMeTa|DIANA|MBStar|MirAncesTar|miranda_May_2021|mirbase|miRcode|mirmap_May_2021|mirzag|MultiMiTar|RNA22|TargetScan_v7_2
ARL2	P36404		hsa-miR-503-5p	0.721592989	14	BCmicrO|bitargeting_May_2021|CoMeTa|DIANA|MirAncesTar|miranda_May_2021|miRcode|miRDB_v6|mirmap_May_2021|MiRNATIP|miRTar2GO|mirzag|PITA_May_2021|TargetScan_v7_2
FOXK1	P85037		hsa-miR-503-5p	0.72107425	14	BCmicrO|bitargeting_May_2021|DIANA|MBStar|MirAncesTar|miranda_May_2021|miRcode|miRDB_v6|mirmap_May_2021|MiRNATIP|MirSNPInTarget|miRTar2GO|MirTar2|TargetScan_v7_2
ACTR2	P61160		hsa-miR-503-5p	0.719761507	15	BCmicrO|bitargeting_May_2021|CoMeTa|Cupid|DIANA|MBStar|MirAncesTar|miranda_May_2021|miRcode|miRDB_v6|mirmap_May_2021|MiRNATIP|miRTar2GO|mirzag|MultiMiTar
CHEK1	O14757		hsa-miR-503-5p	0.719098226	11	BCmicrO|CoMeTa|Cupid|DIANA|MirAncesTar|miRcode|miRDB_v6|mirmap_May_2021|MiRNATIP|MultiMiTar|TargetScan_v7_2
UBN2	Q6ZU65		hsa-miR-503-5p	0.718645636	14	BCmicrO|bitargeting_May_2021|DIANA|MBStar|MirAncesTar|miranda_May_2021|miRcode|miRDB_v6|mirmap_May_2021|MiRNATIP|miRTar2GO|mirzag|RNA22|TargetScan_v7_2
EXTL3	O43909		hsa-miR-503-5p	0.718490002	16	BCmicrO|bitargeting_May_2021|CoMeTa|DIANA|MirAncesTar|miranda_May_2021|miRcode|miRDB_v6|mirmap_May_2021|MiRNATIP|miRTar2GO|mirzag|MultiMiTar|PITA_May_2021|RNA22|TargetScan_v7_2
ZC3H6	P61129		hsa-miR-503-5p	0.717644847	11	BCmicrO|DIANA|MBStar|MirAncesTar|miRcode|mirmap_May_2021|miRTar2GO|mirzag|MultiMiTar|RNA22|TargetScan_v7_2
FUBP1	Q96AE4		hsa-miR-503-5p	0.716480097	16	BCmicrO|bitargeting_May_2021|CoMeTa|Cupid|MBStar|MirAncesTar|miranda_May_2021|mirbase|miRcode|mirmap_May_2021|MiRNATIP|miRTar2GO|mirzag|MultiMiTar|PITA_May_2021|RNA22
RBM6	P78332		hsa-miR-503-5p	0.715467321	17	BCmicrO|bitargeting_May_2021|CoMeTa|Cupid|DIANA|MirAncesTar|miranda_May_2021|mirbase|miRcode|miRDB_v6|mirmap_May_2021|MiRNATIP|miRTar2GO|MultiMiTar|PITA_May_2021|RNA22|rnahybrid_May_2021
RASGEF1B	Q0VAM2		hsa-miR-503-5p	0.71522629	13	BCmicrO|bitargeting_May_2021|DIANA|MirAncesTar|miranda_May_2021|miRcode|miRDB_v6|mirmap_May_2021|mirzag|MultiMiTar|PITA_May_2021|RNA22|TargetScan_v7_2
TBL1XR1	Q9BZK7		hsa-miR-503-5p	0.714837935	15	BCmicrO|bitargeting_May_2021|CoMeTa|DIANA|MBStar|MirAncesTar|miranda_May_2021|miRcode|mirmap_May_2021|MiRNATIP|miRTar2GO|mirzag|MultiMiTar|PITA_May_2021|RNA22
IPO9	Q96P70		hsa-miR-503-5p	0.714160646	15	BCmicrO|bitargeting_May_2021|CoMeTa|DIANA|MBStar|MirAncesTar|miRcode|mirmap_May_2021|MiRNATIP|miRTar2GO|mirzag|MultiMiTar|PITA_May_2021|RNA22|TargetScan_v7_2
DCLK1	O15075		hsa-miR-503-5p	0.713187324	13	BCmicrO|CoMeTa|Cupid|DIANA|MBStar|MirAncesTar|miRcode|miRDB_v6|mirmap_May_2021|MirSNPInTarget|mirzag|MultiMiTar|RNA22
CDC42SE2	Q9NRR3		hsa-miR-503-5p	0.712462465	13	BCmicrO|bitargeting_May_2021|CoMeTa|DIANA|MBStar|MirAncesTar|miranda_May_2021|miRcode|mirmap_May_2021|MiRNATIP|miRTar2GO|RNA22|TargetScan_v7_2
LURAP1L	Q8IV03		hsa-miR-503-5p	0.711495065	15	BCmicrO|bitargeting_May_2021|CoMeTa|DIANA|MirAncesTar|miranda_May_2021|mirbase|miRcode|miRDB_v6|mirmap_May_2021|MiRNATIP|miRTar2GO|mirzag|MultiMiTar|PITA_May_2021
PDAP1	Q13442		hsa-miR-503-5p	0.709900625	13	BCmicrO|CoMeTa|DIANA|MirAncesTar|miranda_May_2021|miRcode|miRDB_v6|mirmap_May_2021|MiRNATIP|mirzag|MultiMiTar|RNA22|TargetScan_v7_2
SLC4A4	Q9Y6R1		hsa-miR-503-5p	0.708510553	11	BCmicrO|CoMeTa|DIANA|MBStar|MirAncesTar|miRcode|mirmap_May_2021|mirzag|MultiMiTar|RNA22|TargetScan_v7_2
KLHL3	Q9UH77		hsa-miR-503-5p	0.708153717	12	BCmicrO|bitargeting_May_2021|DIANA|MBStar|MirAncesTar|miranda_May_2021|miRcode|mirmap_May_2021|MiRNATIP|MultiMiTar|RNA22|TargetScan_v7_2
BNC2	Q6ZN30		hsa-miR-503-5p	0.707507882	13	BCmicrO|bitargeting_May_2021|CoMeTa|MBStar|MirAncesTar|miranda_May_2021|miRcode|mirmap_May_2021|MiRNATIP|miRTar2GO|MultiMiTar|PACCMIT|RNA22
DESI1	Q6ICB0		hsa-miR-503-5p	0.706406691	13	BCmicrO|bitargeting_May_2021|DIANA|MirAncesTar|miRcode|miRDB_v6|mirmap_May_2021|MiRNATIP|miRTar2GO|mirzag|PITA_May_2021|RNA22|TargetScan_v7_2
CCNE1	P24864		hsa-miR-503-5p	0.705670607	15	BCmicrO|bitargeting_May_2021|CoMeTa|Cupid|DIANA|MirAncesTar|miranda_May_2021|mirbase|miRcode|miRDB_v6|mirmap_May_2021|MiRNATIP|MultiMiTar|PITA_May_2021|RNA22
ARHGAP20	Q9P2F6		hsa-miR-503-5p	0.705439608	13	BCmicrO|bitargeting_May_2021|DIANA|MBStar|MirAncesTar|miRcode|mirmap_May_2021|miRTar2GO|mirzag|MultiMiTar|PITA_May_2021|RNA22|TargetScan_v7_2
PTPN12	Q05209		hsa-miR-503-5p	0.705419522	15	BCmicrO|bitargeting_May_2021|CoMeTa|Cupid|DIANA|MBStar|MirAncesTar|miranda_May_2021|mirbase|miRcode|mirmap_May_2021|MiRNATIP|miRTar2GO|mirzag|MultiMiTar
CAST	P20810		hsa-miR-503-5p	0.705077657	15	BCmicrO|bitargeting_May_2021|CoMeTa|Cupid|DIANA|MBStar|MirAncesTar|miranda_May_2021|miRcode|mirmap_May_2021|MiRNATIP|miRTar2GO|PITA_May_2021|RNA22|TargetScan_v7_2
VPS37C	A5D8V6		hsa-miR-503-5p	0.705030575	11	BCmicrO|CoMeTa|DIANA|MirAncesTar|miRcode|mirmap_May_2021|MiRNATIP|miRTar2GO|mirzag|MultiMiTar|TargetScan_v7_2
IGF1	P05019		hsa-miR-503-5p	0.704381505	15	BCmicrO|bitargeting_May_2021|CoMeTa|Cupid|DIANA|MBStar|MirAncesTar|miranda_May_2021|miRcode|mirmap_May_2021|MiRNATIP|mirzag|MultiMiTar|PITA_May_2021|RNA22
ARPP19	P56211		hsa-miR-503-5p	0.70316746	13	BCmicrO|bitargeting_May_2021|CoMeTa|DIANA|MirAncesTar|miranda_May_2021|miRcode|mirmap_May_2021|MiRNATIP|mirzag|MultiMiTar|RNA22|TargetScan_v7_2
NUP50	Q9UKX7		hsa-miR-503-5p	0.702617758	17	BCmicrO|bitargeting_May_2021|CoMeTa|DIANA|MBStar|MirAncesTar|miranda_May_2021|miRcode|miRDB_v6|mirmap_May_2021|MiRNATIP|miRTar2GO|mirzag|MultiMiTar|PITA_May_2021|RNA22|TargetScan_v7_2
STOX2	Q9P2F5		hsa-miR-503-5p	0.702486658	13	BCmicrO|Cupid|DIANA|MirAncesTar|miranda_May_2021|miRcode|miRDB_v6|mirmap_May_2021|MiRNATIP|mirzag|MultiMiTar|RNA22|TargetScan_v7_2
NAA15	Q9BXJ9		hsa-miR-503-5p	0.702371829	13	BCmicrO|CoMeTa|DIANA|MBStar|MirAncesTar|miRcode|miRDB_v6|mirmap_May_2021|MiRNATIP|miRTar2GO|mirzag|MultiMiTar|RNA22
CBFA2T3	O75081		hsa-miR-503-5p	0.702146018	15	BCmicrO|bitargeting_May_2021|CoMeTa|DIANA|MBStar|MirAncesTar|miranda_May_2021|miRcode|miRDB_v6|mirmap_May_2021|miRTar2GO|MultiMiTar|PITA_May_2021|RNA22|TargetScan_v7_2
ZHX3	Q9H4I2		hsa-miR-503-5p	0.701756888	12	BCmicrO|CoMeTa|DIANA|MirAncesTar|miRcode|mirmap_May_2021|MiRNATIP|miRTar2GO|mirzag|MultiMiTar|RNA22|TargetScan_v7_2
FOSL1	P15407		hsa-miR-503-5p	0.700453376	12	BCmicrO|CoMeTa|DIANA|MirAncesTar|miRcode|miRDB_v6|mirmap_May_2021|MiRNATIP|miRTar2GO|mirzag|MultiMiTar|TargetScan_v7_2
CHD9	Q3L8U1		hsa-miR-503-5p	0.699315425	14	BCmicrO|CoMeTa|Cupid|DIANA|MBStar|MirAncesTar|miRcode|miRDB_v6|mirmap_May_2021|MiRNATIP|miRTar2GO|mirzag|MultiMiTar|RNA22
FANCA	O15360		hsa-miR-503-5p	0.699291116	17	BCmicrO|bitargeting_May_2021|CoMeTa|DIANA|MirAncesTar|miranda_May_2021|mirbase|miRcode|mirmap_May_2021|MiRNATIP|MirSNPInTarget|mirzag|MultiMiTar|PACCMIT|PITA_May_2021|RNA22|TargetScan_v7_2
FSTL4	Q6MZW2		hsa-miR-503-5p	0.698913974	13	BCmicrO|CoMeTa|DIANA|MBStar|MirAncesTar|miranda_May_2021|miRcode|miRDB_v6|mirmap_May_2021|mirzag|MultiMiTar|RNA22|TargetScan_v7_2
SKI	P12755		hsa-miR-503-5p	0.697418778	15	BCmicrO|bitargeting_May_2021|CoMeTa|DIANA|MBStar|MirAncesTar|miranda_May_2021|miRcode|miRDB_v6|mirmap_May_2021|MiRNATIP|miRTar2GO|mirzag|RNA22|TargetScan_v7_2
SOCS5	O75159		hsa-miR-503-5p	0.697200536	14	BCmicrO|bitargeting_May_2021|Cupid|DIANA|MBStar|MirAncesTar|miRcode|mirmap_May_2021|MiRNATIP|miRTar2GO|MultiMiTar|PITA_May_2021|RNA22|TargetScan_v7_2
PTPN4	P29074		hsa-miR-503-5p	0.696818821	15	BCmicrO|bitargeting_May_2021|DIANA|MBStar|MirAncesTar|miranda_May_2021|miRcode|miRDB_v6|mirmap_May_2021|MiRNATIP|miRTar2GO|MultiMiTar|PITA_May_2021|RNA22|TargetScan_v7_2
MIGA1	Q8NAN2		hsa-miR-503-5p	0.696634076	11	BCmicrO|DIANA|MBStar|MirAncesTar|miRcode|mirmap_May_2021|miRTar2GO|mirzag|MultiMiTar|RNA22|TargetScan_v7_2
NKD1	Q969G9		hsa-miR-503-5p	0.695761854	13	BCmicrO|DIANA|MBStar|MirAncesTar|miranda_May_2021|miRcode|miRDB_v6|mirmap_May_2021|MiRNATIP|mirzag|MultiMiTar|RNA22|TargetScan_v7_2
CTDSPL	O15194		hsa-miR-503-5p	0.69529692	13	BCmicrO|CoMeTa|DIANA|MirAncesTar|miranda_May_2021|miRcode|mirmap_May_2021|MiRNATIP|mirzag|MultiMiTar|PITA_May_2021|RNA22|TargetScan_v7_2
EPB41L4B	Q9H329		hsa-miR-503-5p	0.694925087	13	BCmicrO|CoMeTa|DIANA|MBStar|MirAncesTar|miRcode|mirmap_May_2021|MiRNATIP|miRTar2GO|mirzag|MultiMiTar|RNA22|TargetScan_v7_2
KLHL2	O95198		hsa-miR-503-5p	0.694468133	14	BCmicrO|bitargeting_May_2021|Cupid|DIANA|MBStar|miranda_May_2021|miRcode|miRDB_v6|mirmap_May_2021|MiRNATIP|miRTar2GO|mirzag|MultiMiTar|RNA22
HMGA2	P52926		hsa-miR-503-5p	0.694000102	13	BCmicrO|CoMeTa|Cupid|DIANA|MBStar|MirAncesTar|miranda_May_2021|miRcode|mirmap_May_2021|MiRNATIP|miRTar2GO|MultiMiTar|RNA22
PCDH9	Q9HC56		hsa-miR-503-5p	0.693269475	14	BCmicrO|bitargeting_May_2021|CoMeTa|DIANA|MBStar|MirAncesTar|miranda_May_2021|miRcode|mirmap_May_2021|MiRNATIP|mirzag|MultiMiTar|PITA_May_2021|RNA22
EIF4E	P06730		hsa-miR-503-5p	0.692978646	11	BCmicrO|CoMeTa|DIANA|MBStar|MirAncesTar|miRcode|mirmap_May_2021|MiRNATIP|mirzag|RNA22|TargetScan_v7_2
SEMA6D	Q8NFY4		hsa-miR-503-5p	0.692274174	12	BCmicrO|CoMeTa|Cupid|DIANA|MBStar|MirAncesTar|miRcode|mirmap_May_2021|miRTar2GO|mirzag|MultiMiTar|RNA22
VEZF1	Q14119		hsa-miR-503-5p	0.692223601	15	BCmicrO|bitargeting_May_2021|CoMeTa|DIANA|MirAncesTar|miranda_May_2021|miRcode|mirmap_May_2021|MiRNATIP|miRTar2GO|mirzag|MultiMiTar|PACCMIT|PITA_May_2021|RNA22
CHAC1	Q9BUX1		hsa-miR-503-5p	0.691893704	12	BCmicrO|CoMeTa|DIANA|MBStar|MirAncesTar|miRcode|mirmap_May_2021|MiRNATIP|miRTar2GO|MultiMiTar|RNA22|TargetScan_v7_2
AK4	P27144		hsa-miR-503-5p	0.691311584	12	BCmicrO|CoMeTa|DIANA|MBStar|MirAncesTar|miRcode|mirmap_May_2021|MiRNATIP|mirzag|MultiMiTar|PITA_May_2021|TargetScan_v7_2
EED	O75530		hsa-miR-503-5p	0.691098809	12	BCmicrO|Cupid|DIANA|MirAncesTar|miRcode|mirmap_May_2021|MiRNATIP|miRTar2GO|mirzag|MultiMiTar|PITA_May_2021|TargetScan_v7_2
TFCP2L1	Q9NZI6		hsa-miR-503-5p	0.690235259	15	BCmicrO|bitargeting_May_2021|CoMeTa|DIANA|MBStar|MirAncesTar|miranda_May_2021|miRcode|miRDB_v6|mirmap_May_2021|MiRNATIP|MirTar2|mirzag|RNA22|TargetScan_v7_2
ZNF449	Q6P9G9		hsa-miR-503-5p	0.68980698	11	BCmicrO|DIANA|MirAncesTar|miRcode|miRDB_v6|mirmap_May_2021|MiRNATIP|miRTar2GO|mirzag|MultiMiTar|TargetScan_v7_2
ACSL4	O60488		hsa-miR-503-5p	0.688208513	11	BCmicrO|CoMeTa|DIANA|MBStar|MirAncesTar|miRcode|mirmap_May_2021|MiRNATIP|miRTar2GO|mirzag|MultiMiTar
GABARAPL1	Q9H0R8		hsa-miR-503-5p	0.687701831	13	BCmicrO|bitargeting_May_2021|CoMeTa|DIANA|MirAncesTar|miranda_May_2021|miRcode|mirmap_May_2021|MiRNATIP|miRTar2GO|mirzag|MultiMiTar|RNA22
IHH	Q14623		hsa-miR-503-5p	0.687019855	12	BCmicrO|CoMeTa|DIANA|MirAncesTar|mirbase|miRcode|miRDB_v6|mirmap_May_2021|mirzag|MultiMiTar|RNA22|TargetScan_v7_2
AKIRIN1	Q9H9L7		hsa-miR-503-5p	0.68700786	12	BCmicrO|Cupid|DIANA|MBStar|MirAncesTar|miRcode|mirmap_May_2021|MiRNATIP|miRTar2GO|mirzag|MultiMiTar|TargetScan_v7_2
IPPK	Q9H8X2		hsa-miR-503-5p	0.686589199	14	BCmicrO|CoMeTa|DIANA|MBStar|MirAncesTar|miRcode|mirmap_May_2021|MiRNATIP|miRTar2GO|mirzag|MultiMiTar|PITA_May_2021|RNA22|TargetScan_v7_2
BSN	Q9UPA5		hsa-miR-503-5p	0.686379829	14	BCmicrO|bitargeting_May_2021|DIANA|MirAncesTar|miranda_May_2021|miRcode|mirmap_May_2021|MiRNATIP|MirSNPInTarget|MultiMiTar|PACCMIT|PITA_May_2021|RNA22|TargetScan_v7_2
MBNL2	Q5VZF2		hsa-miR-503-5p	0.686027406	13	BCmicrO|CoMeTa|Cupid|DIANA|MBStar|MirAncesTar|miRcode|mirmap_May_2021|MiRNATIP|miRTar2GO|mirzag|MultiMiTar|RNA22
PPM1A	P35813		hsa-miR-503-5p	0.685931298	17	BCmicrO|bitargeting_May_2021|CoMeTa|Cupid|DIANA|MBStar|MirAncesTar|miranda_May_2021|mirbase|miRcode|mirmap_May_2021|MiRNATIP|miRTar2GO|mirzag|MultiMiTar|PITA_May_2021|RNA22
PPP3CB	P16298		hsa-miR-503-5p	0.684698848	13	BCmicrO|Cupid|DIANA|MBStar|MirAncesTar|miranda_May_2021|miRcode|mirmap_May_2021|MiRNATIP|MultiMiTar|PACCMIT|RNA22|TargetScan_v7_2
RALGAPB	Q86X10		hsa-miR-503-5p	0.684064507	14	BCmicrO|CoMeTa|DIANA|MirAncesTar|miranda_May_2021|miRcode|miRDB_v6|mirmap_May_2021|MiRNATIP|MirSNPInTarget|miRTar2GO|mirzag|MultiMiTar|RNA22
TLN1	Q9Y490		hsa-miR-503-5p	0.683633837	14	BCmicrO|bitargeting_May_2021|CoMeTa|DIANA|MirAncesTar|miranda_May_2021|mirbase|miRcode|mirmap_May_2021|MiRNATIP|miRTar2GO|mirzag|RNA22|TargetScan_v7_2
SYDE2	Q5VT97		hsa-miR-503-5p	0.683153448	12	BCmicrO|DIANA|MBStar|MirAncesTar|miRcode|miRDB_v6|mirmap_May_2021|MiRNATIP|miRTar2GO|mirzag|RNA22|TargetScan_v7_2
POM121	Q96HA1		hsa-miR-503-5p	0.682896626	15	BCmicrO|bitargeting_May_2021|CoMeTa|DIANA|MBStar|MirAncesTar|miranda_May_2021|miRcode|mirmap_May_2021|MiRNATIP|miRTar2GO|MultiMiTar|PITA_May_2021|RNA22|TargetScan_v7_2
LSM11	P83369		hsa-miR-503-5p	0.682852113	13	BCmicrO|DIANA|MBStar|MirAncesTar|miranda_May_2021|miRcode|miRDB_v6|mirmap_May_2021|MiRNATIP|miRTar2GO|MultiMiTar|RNA22|TargetScan_v7_2
ZADH2	Q8N4Q0		hsa-miR-503-5p	0.6827736	12	BCmicrO|DIANA|MirAncesTar|miRcode|mirmap_May_2021|MiRNATIP|miRTar2GO|mirzag|MultiMiTar|PITA_May_2021|RNA22|TargetScan_v7_2
MYO5A	Q9Y4I1		hsa-miR-503-5p	0.682331808	14	BCmicrO|DIANA|MBStar|MirAncesTar|miRcode|miRDB_v6|mirmap_May_2021|MiRNATIP|miRTar2GO|mirzag|MultiMiTar|PITA_May_2021|RNA22|TargetScan_v7_2
BTAF1	O14981		hsa-miR-503-5p	0.681859915	11	BCmicrO|Cupid|DIANA|MirAncesTar|miRcode|miRDB_v6|mirmap_May_2021|MiRNATIP|MultiMiTar|RNA22|TargetScan_v7_2
PLPP1	O14494		hsa-miR-503-5p	0.681173264	15	BCmicrO|CoMeTa|Cupid|DIANA|MBStar|MirAncesTar|miranda_May_2021|mirbase|miRcode|mirmap_May_2021|MiRNATIP|miRTar2GO|mirzag|MultiMiTar|RNA22
KANK1	Q14678		hsa-miR-503-5p	0.680147767	12	BCmicrO|CoMeTa|Cupid|MBStar|MirAncesTar|miRcode|miRDB_v6|mirmap_May_2021|MiRNATIP|miRTar2GO|MultiMiTar|RNA22
SPRYD3	Q8NCJ5		hsa-miR-503-5p	0.680044311	13	BCmicrO|bitargeting_May_2021|Cupid|DIANA|MirAncesTar|miranda_May_2021|miRcode|miRDB_v6|mirmap_May_2021|MiRNATIP|miRTar2GO|mirzag|MultiMiTar
TGOLN2	O43493		hsa-miR-503-5p	0.676926384	16	BCmicrO|bitargeting_May_2021|CoMeTa|DIANA|MBStar|MirAncesTar|miranda_May_2021|miRcode|mirmap_May_2021|MiRNATIP|MirSNPInTarget|miRTar2GO|mirzag|MultiMiTar|PITA_May_2021|RNA22
BPTF	Q12830		hsa-miR-503-5p	0.67560874	11	BCmicrO|CoMeTa|DIANA|MBStar|MirAncesTar|miRcode|mirmap_May_2021|MiRNATIP|MultiMiTar|RNA22|TargetScan_v7_2
KPNA3	O00505		hsa-miR-503-5p	0.674810952	13	BCmicrO|CoMeTa|Cupid|DIANA|MBStar|MirAncesTar|miranda_May_2021|miRcode|miRDB_v6|mirmap_May_2021|MiRNATIP|miRTar2GO|MultiMiTar
G2E3	Q7L622		hsa-miR-503-5p	0.674625695	11	BCmicrO|DIANA|MBStar|MirAncesTar|miRcode|miRDB_v6|mirmap_May_2021|MiRNATIP|MultiMiTar|RNA22|TargetScan_v7_2
IPO7	O95373		hsa-miR-503-5p	0.674251386	12	BCmicrO|DIANA|MBStar|MirAncesTar|miRcode|miRDB_v6|mirmap_May_2021|MiRNATIP|miRTar2GO|mirzag|RNA22|TargetScan_v7_2
SIK1	P57059		hsa-miR-503-5p	0.672710807	16	BCmicrO|bitargeting_May_2021|CoMeTa|DIANA|MirAncesTar|miranda_May_2021|mirbase|miRcode|mirmap_May_2021|MiRNATIP|MirSNPInTarget|miRTar2GO|mirzag|MultiMiTar|PITA_May_2021|RNA22
RAPGEF2	Q9Y4G8		hsa-miR-503-5p	0.672650342	12	BCmicrO|CoMeTa|Cupid|DIANA|MBStar|MirAncesTar|miRcode|mirmap_May_2021|MiRNATIP|miRTar2GO|mirzag|RNA22
SLC9A6	Q92581		hsa-miR-503-5p	0.672147222	12	BCmicrO|CoMeTa|DIANA|MBStar|MirAncesTar|miranda_May_2021|miRcode|mirmap_May_2021|MiRNATIP|miRTar2GO|MultiMiTar|RNA22
TCF7L2	Q9NQB0		hsa-miR-503-5p	0.672071149	17	BCmicrO|bitargeting_May_2021|Cupid|DIANA|MBStar|MirAncesTar|miranda_May_2021|mirbase|miRcode|mirmap_May_2021|MiRNATIP|MirSNPInTarget|miRTar2GO|mirzag|MultiMiTar|PITA_May_2021|RNA22
MEX3C	Q5U5Q3		hsa-miR-503-5p	0.671040809	12	BCmicrO|Cupid|MBStar|MirAncesTar|miranda_May_2021|miRcode|miRDB_v6|mirmap_May_2021|MiRNATIP|miRTar2GO|mirzag|MultiMiTar
PLEKHA1	Q9HB21		hsa-miR-503-5p	0.670972476	15	BCmicrO|bitargeting_May_2021|Cupid|DIANA|MBStar|MirAncesTar|miranda_May_2021|miRcode|mirmap_May_2021|MiRNATIP|miRTar2GO|mirzag|MultiMiTar|PITA_May_2021|RNA22
CNNM2	Q9H8M5		hsa-miR-503-5p	0.670777063	12	BCmicrO|CoMeTa|DIANA|MirAncesTar|miRcode|mirmap_May_2021|MiRNATIP|miRTar2GO|mirzag|MultiMiTar|RNA22|TargetScan_v7_2
MAPK8IP2	Q13387		hsa-miR-503-5p	0.669946373	13	BCmicrO|DIANA|MirAncesTar|miranda_May_2021|mirbase|miRcode|miRDB_v6|mirmap_May_2021|MiRNATIP|mirzag|PITA_May_2021|RNA22|TargetScan_v7_2
ADGRL1	O94910		hsa-miR-503-5p	0.66994518	13	BCmicrO|bitargeting_May_2021|CoMeTa|MBStar|MirAncesTar|miranda_May_2021|miRcode|mirmap_May_2021|MiRNATIP|miRTar2GO|MultiMiTar|RNA22|TargetScan_v7_2
CC2D1B	Q5T0F9		hsa-miR-503-5p	0.66932032	13	BCmicrO|DIANA|MirAncesTar|miranda_May_2021|miRcode|miRDB_v6|mirmap_May_2021|MiRNATIP|miRTar2GO|mirzag|MultiMiTar|RNA22|TargetScan_v7_2
GLCE	O94923		hsa-miR-503-5p	0.66858433	11	BCmicrO|CoMeTa|DIANA|MBStar|MirAncesTar|miRcode|mirmap_May_2021|MiRNATIP|mirzag|MultiMiTar|TargetScan_v7_2
APLN	Q9ULZ1		hsa-miR-503-5p	0.668152872	13	BCmicrO|bitargeting_May_2021|DIANA|MBStar|MirAncesTar|miranda_May_2021|miRcode|mirmap_May_2021|MiRNATIP|MirSNPInTarget|MultiMiTar|RNA22|TargetScan_v7_2
MEOX2	P50222		hsa-miR-503-5p	0.66800041	15	BCmicrO|bitargeting_May_2021|CoMeTa|Cupid|DIANA|MBStar|MirAncesTar|miRcode|miRDB_v6|mirmap_May_2021|MiRNATIP|mirzag|MultiMiTar|PITA_May_2021|RNA22
CNTNAP1	P78357		hsa-miR-503-5p	0.667810399	14	BCmicrO|bitargeting_May_2021|CoMeTa|Cupid|DIANA|MirAncesTar|miranda_May_2021|miRcode|mirmap_May_2021|MiRNATIP|mirzag|MultiMiTar|PITA_May_2021|RNA22
CNOT6L	Q96LI5		hsa-miR-503-5p	0.667179528	14	BCmicrO|bitargeting_May_2021|DIANA|MBStar|MirAncesTar|miranda_May_2021|miRcode|mirmap_May_2021|MiRNATIP|miRTar2GO|mirzag|MultiMiTar|PITA_May_2021|RNA22
YOD1	Q5VVQ6		hsa-miR-503-5p	0.666664853	12	BCmicrO|CoMeTa|DIANA|MBStar|MirAncesTar|miRcode|mirmap_May_2021|MiRNATIP|miRTar2GO|mirzag|MultiMiTar|TargetScan_v7_2
SMAD2	Q15796		hsa-miR-503-5p	0.665673981	15	BCmicrO|bitargeting_May_2021|CoMeTa|DIANA|MBStar|MirAncesTar|miranda_May_2021|miRcode|mirmap_May_2021|MiRNATIP|miRTar2GO|mirzag|MultiMiTar|PITA_May_2021|RNA22
RNF144B	Q7Z419		hsa-miR-503-5p	0.665052308	11	BCmicrO|DIANA|MirAncesTar|miRcode|miRDB_v6|mirmap_May_2021|MiRNATIP|miRTar2GO|mirzag|PITA_May_2021|TargetScan_v7_2
HIPK2	Q9H2X6		hsa-miR-503-5p	0.664450499	14	BCmicrO|bitargeting_May_2021|CoMeTa|DIANA|MBStar|MirAncesTar|miranda_May_2021|miRcode|mirmap_May_2021|MiRNATIP|MirSNPInTarget|miRTar2GO|RNA22|TargetScan_v7_2
CDC27	P30260		hsa-miR-503-5p	0.664416148	12	BCmicrO|Cupid|DIANA|MBStar|MirAncesTar|miRcode|miRDB_v6|mirmap_May_2021|MiRNATIP|miRTar2GO|mirzag|MultiMiTar
EPHA7	Q15375		hsa-miR-503-5p	0.664100301	12	BCmicrO|CoMeTa|DIANA|MBStar|MirAncesTar|miRcode|miRDB_v6|mirmap_May_2021|MiRNATIP|miRTar2GO|mirzag|MultiMiTar
TRAK1	Q9UPV9		hsa-miR-503-5p	0.663746496	14	BCmicrO|CoMeTa|DIANA|MBStar|MirAncesTar|miranda_May_2021|miRcode|mirmap_May_2021|MiRNATIP|mirzag|MultiMiTar|PITA_May_2021|RNA22|TargetScan_v7_2
TMEM245	Q9H330		hsa-miR-503-5p	0.662772242	13	BCmicrO|CoMeTa|DIANA|MBStar|MirAncesTar|miRcode|miRDB_v6|mirmap_May_2021|MiRNATIP|miRTar2GO|mirzag|MultiMiTar|RNA22
ACVR2A	P27037		hsa-miR-503-5p	0.662698013	13	BCmicrO|bitargeting_May_2021|CoMeTa|DIANA|MBStar|MirAncesTar|miranda_May_2021|miRcode|mirmap_May_2021|MiRNATIP|miRTar2GO|MultiMiTar|RNA22
DZIP1	Q86YF9		hsa-miR-503-5p	0.66251805	14	BCmicrO|bitargeting_May_2021|CoMeTa|DIANA|MBStar|MirAncesTar|miranda_May_2021|miRcode|mirmap_May_2021|MiRNATIP|MirSNPInTarget|miRTar2GO|mirzag|MultiMiTar
JOSD2	Q8TAC2		hsa-miR-503-5p	0.661902443	12	BCmicrO|bitargeting_May_2021|DIANA|MirAncesTar|miranda_May_2021|mirbase|miRcode|mirmap_May_2021|MirSNPInTarget|MultiMiTar|PITA_May_2021|TargetScan_v7_2
IKBKB	O14920		hsa-miR-503-5p	0.661029324	13	BCmicrO|bitargeting_May_2021|CoMeTa|DIANA|MBStar|MirAncesTar|miRcode|mirmap_May_2021|MiRNATIP|miRTar2GO|mirzag|PITA_May_2021|TargetScan_v7_2
KBTBD2	Q8IY47		hsa-miR-503-5p	0.660180637	14	BCmicrO|bitargeting_May_2021|CoMeTa|Cupid|DIANA|MirAncesTar|miranda_May_2021|miRcode|miRDB_v6|mirmap_May_2021|MiRNATIP|miRTar2GO|mirzag|MultiMiTar
PTPRD	P23468		hsa-miR-503-5p	0.659457709	10	BCmicrO|DIANA|MBStar|MirAncesTar|miRcode|miRDB_v6|mirmap_May_2021|MiRNATIP|mirzag|MultiMiTar
ADAMTS3	O15072		hsa-miR-503-5p	0.658604022	11	BCmicrO|Cupid|DIANA|MirAncesTar|miRcode|miRDB_v6|mirmap_May_2021|miRTar2GO|mirzag|MultiMiTar|RNA22
BCL11B	Q9C0K0		hsa-miR-503-5p	0.658334859	13	BCmicrO|CoMeTa|DIANA|MBStar|MirAncesTar|miranda_May_2021|miRcode|miRDB_v6|mirmap_May_2021|MiRNATIP|MultiMiTar|PACCMIT|RNA22
ANK3	Q12955		hsa-miR-503-5p	0.658010991	14	BCmicrO|bitargeting_May_2021|Cupid|DIANA|MBStar|MirAncesTar|miranda_May_2021|mirbase|miRcode|mirmap_May_2021|MirSNPInTarget|mirzag|MultiMiTar|RNA22
WNT3A	P56704		hsa-miR-503-5p	0.657204449	9	BCmicrO|DIANA|MirAncesTar|miRcode|mirmap_May_2021|MiRNATIP|MultiMiTar|PITA_May_2021|TargetScan_v7_2
LPP	Q93052		hsa-miR-503-5p	0.655768841	11	BCmicrO|CoMeTa|DIANA|MBStar|MirAncesTar|miRcode|mirmap_May_2021|MiRNATIP|MultiMiTar|RNA22|TargetScan_v7_2
FCHSD2	O94868		hsa-miR-503-5p	0.653547518	12	BCmicrO|CoMeTa|DIANA|MBStar|MirAncesTar|miRcode|miRDB_v6|mirmap_May_2021|MiRNATIP|mirzag|MultiMiTar|TargetScan_v7_2
STK33	Q9BYT3		hsa-miR-503-5p	0.653340976	12	BCmicrO|Cupid|DIANA|MBStar|MirAncesTar|miRcode|miRDB_v6|mirmap_May_2021|MiRNATIP|miRTar2GO|MultiMiTar|PITA_May_2021
PCDHA10	Q9Y5I2		hsa-miR-503-5p	0.651308208	12	BCmicrO|bitargeting_May_2021|CoMeTa|MBStar|MirAncesTar|miranda_May_2021|miRcode|mirmap_May_2021|miRTar2GO|mirzag|MultiMiTar|RNA22
ZNF697	Q5TEC3		hsa-miR-503-5p	0.650593765	13	BCmicrO|DIANA|MBStar|MirAncesTar|miranda_May_2021|miRcode|miRDB_v6|mirmap_May_2021|miRTar2GO|mirzag|PITA_May_2021|RNA22|TargetScan_v7_2
PCDHA6	Q9UN73		hsa-miR-503-5p	0.649706883	13	BCmicrO|CoMeTa|DIANA|MBStar|MirAncesTar|miranda_May_2021|miRcode|mirmap_May_2021|MiRNATIP|miRTar2GO|mirzag|MultiMiTar|RNA22
SLC39A10	Q9ULF5		hsa-miR-503-5p	0.649464164	14	BCmicrO|bitargeting_May_2021|Cupid|DIANA|MBStar|MirAncesTar|miRcode|miRDB_v6|mirmap_May_2021|MiRNATIP|miRTar2GO|mirzag|MultiMiTar|RNA22
PCDHAC1	Q9H158		hsa-miR-503-5p	0.648472093	10	BCmicrO|Cupid|MBStar|MirAncesTar|miranda_May_2021|miRcode|mirmap_May_2021|miRTar2GO|mirzag|MultiMiTar
USP7	Q93009		hsa-miR-503-5p	0.648333034	14	BCmicrO|CoMeTa|DIANA|MBStar|MirAncesTar|miranda_May_2021|mirbase|miRcode|mirmap_May_2021|MiRNATIP|mirzag|MultiMiTar|PITA_May_2021|RNA22
SLC12A2	P55011		hsa-miR-503-5p	0.647576051	12	BCmicrO|bitargeting_May_2021|CoMeTa|Cupid|DIANA|MirAncesTar|miRcode|miRDB_v6|mirmap_May_2021|MiRNATIP|mirzag|MultiMiTar
RBMS1	P29558		hsa-miR-503-5p	0.646887832	13	BCmicrO|bitargeting_May_2021|Cupid|DIANA|MBStar|MirAncesTar|miranda_May_2021|miRcode|mirmap_May_2021|MiRNATIP|miRTar2GO|mirzag|RNA22
CD28	P10747		hsa-miR-503-5p	0.646641811	10	BCmicrO|DIANA|MBStar|MirAncesTar|miRcode|mirmap_May_2021|MiRNATIP|mirzag|MultiMiTar|TargetScan_v7_2
PPFIA3	O75145		hsa-miR-503-5p	0.645598641	11	BCmicrO|CoMeTa|DIANA|MirAncesTar|miranda_May_2021|mirbase|miRcode|mirmap_May_2021|MultiMiTar|PACCMIT|TargetScan_v7_2
PAX2	Q02962		hsa-miR-503-5p	0.64539352	14	BCmicrO|bitargeting_May_2021|CoMeTa|DIANA|MirAncesTar|miranda_May_2021|miRcode|mirmap_May_2021|MiRNATIP|MultiMiTar|PACCMIT|PITA_May_2021|RNA22|TargetScan_v7_2
FAM135A	Q9P2D6		hsa-miR-503-5p	0.643223759	12	BCmicrO|Cupid|DIANA|MBStar|MirAncesTar|miRcode|mirmap_May_2021|MiRNATIP|miRTar2GO|mirzag|MultiMiTar|RNA22
MED26	O95402		hsa-miR-503-5p	0.643213529	14	BCmicrO|CoMeTa|DIANA|MBStar|MirAncesTar|miranda_May_2021|miRcode|miRDB_v6|mirmap_May_2021|MiRNATIP|miRTar2GO|mirzag|MultiMiTar|PITA_May_2021
PPP1R11	O60927		hsa-miR-503-5p	0.642843428	14	BCmicrO|bitargeting_May_2021|CoMeTa|DIANA|MirAncesTar|miRcode|miRDB_v6|mirmap_May_2021|MiRNATIP|miRTar2GO|mirzag|PITA_May_2021|RNA22|TargetScan_v7_2
WBP11	Q9Y2W2		hsa-miR-503-5p	0.642830701	11	BCmicrO|DIANA|MBStar|miRcode|miRDB_v6|mirmap_May_2021|MiRNATIP|mirzag|MultiMiTar|RNA22|TargetScan_v7_2
FAM171A1	Q5VUB5		hsa-miR-503-5p	0.642757068	14	BCmicrO|CoMeTa|DIANA|MBStar|MirAncesTar|miranda_May_2021|miRcode|miRDB_v6|mirmap_May_2021|MiRNATIP|miRTar2GO|mirzag|MultiMiTar|RNA22
RAB11FIP2	Q7L804		hsa-miR-503-5p	0.64266676	14	BCmicrO|bitargeting_May_2021|DIANA|MBStar|MirAncesTar|miranda_May_2021|miRcode|miRDB_v6|mirmap_May_2021|MiRNATIP|miRTar2GO|mirzag|MultiMiTar|RNA22
ARL5B	Q96KC2		hsa-miR-503-5p	0.641911548	12	BCmicrO|Cupid|DIANA|MBStar|MirAncesTar|miRcode|mirmap_May_2021|MiRNATIP|miRTar2GO|mirzag|MultiMiTar|RNA22
CXCL10	P02778		hsa-miR-503-5p	0.641596357	8	BCmicrO|CoMeTa|Cupid|DIANA|MirAncesTar|miRcode|mirmap_May_2021|TargetScan_v7_2
NISCH	Q9Y2I1		hsa-miR-503-5p	0.641530028	13	BCmicrO|bitargeting_May_2021|CoMeTa|MirAncesTar|mirbase|miRcode|mirmap_May_2021|MiRNATIP|miRTar2GO|mirzag|PITA_May_2021|RNA22|TargetScan_v7_2
ADAM10	O14672		hsa-miR-503-5p	0.640218209	13	BCmicrO|bitargeting_May_2021|CoMeTa|Cupid|DIANA|MirAncesTar|miranda_May_2021|miRcode|miRDB_v6|mirmap_May_2021|MiRNATIP|miRTar2GO|mirzag
FNDC3B	Q53EP0		hsa-miR-503-5p	0.640056497	13	BCmicrO|Cupid|DIANA|MBStar|MirAncesTar|miRcode|mirmap_May_2021|MiRNATIP|miRTar2GO|mirzag|MultiMiTar|PITA_May_2021|RNA22
ZBTB34	Q8NCN2		hsa-miR-503-5p	0.639391661	15	BCmicrO|bitargeting_May_2021|Cupid|DIANA|MirAncesTar|miranda_May_2021|miRcode|miRDB_v6|mirmap_May_2021|MiRNATIP|MirSNPInTarget|miRTar2GO|PACCMIT|PITA_May_2021|RNA22
MTMR11	A4FU01		hsa-miR-503-5p	0.63885397	9	BCmicrO|DIANA|MBStar|MirAncesTar|mirbase|miRcode|mirmap_May_2021|miRTar2GO|TargetScan_v7_2
PCDHA3	Q9Y5H8		hsa-miR-503-5p	0.638761843	12	BCmicrO|CoMeTa|DIANA|MBStar|MirAncesTar|miranda_May_2021|miRcode|mirmap_May_2021|miRTar2GO|mirzag|MultiMiTar|RNA22
PAPOLG	Q9BWT3		hsa-miR-503-5p	0.638399588	16	BCmicrO|bitargeting_May_2021|CoMeTa|DIANA|MBStar|MirAncesTar|miranda_May_2021|miRcode|miRDB_v6|mirmap_May_2021|MiRNATIP|MirSNPInTarget|miRTar2GO|mirzag|MultiMiTar|PITA_May_2021
PCDHA2	Q9Y5H9		hsa-miR-503-5p	0.638011592	11	BCmicrO|CoMeTa|MBStar|MirAncesTar|miranda_May_2021|miRcode|mirmap_May_2021|MiRNATIP|miRTar2GO|mirzag|MultiMiTar
ATXN2	Q99700		hsa-miR-503-5p	0.637919511	13	BCmicrO|bitargeting_May_2021|CoMeTa|Cupid|DIANA|MirAncesTar|miranda_May_2021|mirbase|miRcode|mirmap_May_2021|MiRNATIP|MultiMiTar|PITA_May_2021
MYEF2	Q9P2K5		hsa-miR-503-5p	0.636592835	15	BCmicrO|bitargeting_May_2021|CoMeTa|DIANA|MBStar|MirAncesTar|miranda_May_2021|mirbase|miRcode|mirmap_May_2021|MiRNATIP|mirzag|MultiMiTar|PITA_May_2021|RNA22
MFN2	O95140		hsa-miR-503-5p	0.636340286	14	BCmicrO|bitargeting_May_2021|CoMeTa|DIANA|MBStar|MirAncesTar|miranda_May_2021|miRcode|mirmap_May_2021|MiRNATIP|miRTar2GO|MultiMiTar|PITA_May_2021|RNA22
NUFIP2	Q7Z417		hsa-miR-503-5p	0.634637939	14	BCmicrO|bitargeting_May_2021|DIANA|MBStar|MirAncesTar|miranda_May_2021|miRcode|miRDB_v6|mirmap_May_2021|MiRNATIP|miRTar2GO|PITA_May_2021|RNA22|TargetScan_v7_2
TNRC6B	Q9UPQ9		hsa-miR-503-5p	0.634051701	13	BCmicrO|bitargeting_May_2021|CoMeTa|DIANA|MBStar|MirAncesTar|miRcode|miRDB_v6|mirmap_May_2021|MiRNATIP|miRTar2GO|PITA_May_2021|RNA22
MIEF1	L0R8F8		hsa-miR-503-5p	0.633401841	12	BCmicrO|bitargeting_May_2021|MBStar|MirAncesTar|miranda_May_2021|mirbase|miRcode|mirmap_May_2021|MiRNATIP|miRTar2GO|RNA22|TargetScan_v7_2
ANKRD13B	Q86YJ7		hsa-miR-503-5p	0.63309375	10	BCmicrO|DIANA|MirAncesTar|miranda_May_2021|miRcode|mirmap_May_2021|MiRNATIP|miRTar2GO|MultiMiTar|TargetScan_v7_2
RAB35	Q15286		hsa-miR-503-5p	0.632930014	11	BCmicrO|bitargeting_May_2021|DIANA|MirAncesTar|miranda_May_2021|miRcode|miRDB_v6|mirmap_May_2021|MiRNATIP|PITA_May_2021|TargetScan_v7_2
VEGFA	P15692		hsa-miR-503-5p	0.6324035	13	BCmicrO|CoMeTa|DIANA|MBStar|MirAncesTar|miranda_May_2021|miRcode|miRDB_v6|mirmap_May_2021|MiRNATIP|mirzag|MultiMiTar|PITA_May_2021
SRPK1	Q96SB4		hsa-miR-503-5p	0.632236383	12	BCmicrO|CoMeTa|DIANA|MirAncesTar|miranda_May_2021|miRcode|mirmap_May_2021|MiRNATIP|miRTar2GO|mirzag|MultiMiTar|RNA22
RAB9B	Q9NP90		hsa-miR-503-5p	0.632199488	10	BCmicrO|DIANA|MBStar|MirAncesTar|miRcode|mirmap_May_2021|MiRNATIP|miRTar2GO|mirzag|TargetScan_v7_2
ZFHX4	Q86UP3		hsa-miR-503-5p	0.631861875	10	BCmicrO|CoMeTa|DIANA|miRcode|miRDB_v6|mirmap_May_2021|MiRNATIP|miRTar2GO|mirzag|MultiMiTar
KIF21A	Q7Z4S6		hsa-miR-503-5p	0.631793859	12	BCmicrO|Cupid|MBStar|MirAncesTar|miRcode|miRDB_v6|mirmap_May_2021|MiRNATIP|miRTar2GO|mirzag|MultiMiTar|RNA22
SOBP	A7XYQ1		hsa-miR-503-5p	0.630431625	12	BCmicrO|bitargeting_May_2021|CoMeTa|DIANA|MBStar|MirAncesTar|miRcode|miRDB_v6|mirmap_May_2021|MiRNATIP|mirzag|MultiMiTar
FBXO33	Q7Z6M2		hsa-miR-503-5p	0.630185976	12	BCmicrO|Cupid|DIANA|MBStar|MirAncesTar|miRcode|miRDB_v6|mirmap_May_2021|MiRNATIP|mirzag|MultiMiTar|RNA22
RPS6KA3	P51812		hsa-miR-503-5p	0.629948536	14	BCmicrO|bitargeting_May_2021|CoMeTa|DIANA|MBStar|MirAncesTar|miranda_May_2021|miRcode|mirmap_May_2021|MiRNATIP|MultiMiTar|PITA_May_2021|RNA22|rnahybrid_May_2021
SNRK	Q9NRH2		hsa-miR-503-5p	0.629164717	13	BCmicrO|bitargeting_May_2021|Cupid|DIANA|MBStar|MirAncesTar|miRcode|mirmap_May_2021|MiRNATIP|miRTar2GO|mirzag|MultiMiTar|RNA22
ZER1	Q7Z7L7		hsa-miR-503-5p	0.627576664	13	BCmicrO|bitargeting_May_2021|CoMeTa|DIANA|MirAncesTar|miranda_May_2021|miRcode|miRDB_v6|mirmap_May_2021|MiRNATIP|MultiMiTar|PITA_May_2021|TargetScan_v7_2
WNT7A	O00755		hsa-miR-503-5p	0.627188737	12	BCmicrO|bitargeting_May_2021|DIANA|MirAncesTar|miranda_May_2021|mirbase|miRcode|mirmap_May_2021|MultiMiTar|PITA_May_2021|RNA22|TargetScan_v7_2
USP9X	Q93008		hsa-miR-503-5p	0.627176504	13	BCmicrO|bitargeting_May_2021|DIANA|MBStar|MirAncesTar|miranda_May_2021|miRcode|mirmap_May_2021|MiRNATIP|miRTar2GO|MultiMiTar|PITA_May_2021|RNA22
ZNF362	Q5T0B9		hsa-miR-503-5p	0.626900615	13	BCmicrO|CoMeTa|DIANA|MBStar|MirAncesTar|miranda_May_2021|miRcode|mirmap_May_2021|MiRNATIP|miRTar2GO|mirzag|MultiMiTar|RNA22
MKNK1	Q9BUB5		hsa-miR-503-5p	0.626799965	14	BCmicrO|bitargeting_May_2021|CoMeTa|DIANA|MBStar|MirAncesTar|miranda_May_2021|miRcode|mirmap_May_2021|MiRNATIP|miRTar2GO|mirzag|MultiMiTar|PITA_May_2021
IRF2BP2	Q7Z5L9		hsa-miR-503-5p	0.626738058	13	BCmicrO|bitargeting_May_2021|DIANA|MBStar|MirAncesTar|miranda_May_2021|miRcode|mirmap_May_2021|MiRNATIP|miRTar2GO|mirzag|MultiMiTar|RNA22
DICER1	Q9UPY3		hsa-miR-503-5p	0.626631456	13	BCmicrO|bitargeting_May_2021|DIANA|MBStar|MirAncesTar|miranda_May_2021|miRcode|mirmap_May_2021|MiRNATIP|miRTar2GO|MultiMiTar|PITA_May_2021|RNA22
DCP2	Q8IU60		hsa-miR-503-5p	0.626160359	14	BCmicrO|bitargeting_May_2021|DIANA|MBStar|MirAncesTar|miranda_May_2021|miRcode|mirmap_May_2021|MiRNATIP|MirSNPInTarget|miRTar2GO|mirzag|MultiMiTar|PITA_May_2021
QKI	Q96PU8		hsa-miR-503-5p	0.625082869	13	BCmicrO|bitargeting_May_2021|DIANA|MBStar|MirAncesTar|miranda_May_2021|miRcode|mirmap_May_2021|MiRNATIP|miRTar2GO|MultiMiTar|PITA_May_2021|RNA22
HNRNPA1	P09651		hsa-miR-503-5p	0.625052067	9	BCmicrO|DIANA|miRcode|mirmap_May_2021|MiRNATIP|miRTar2GO|MultiMiTar|RNA22|TargetScan_v7_2
SMARCA1	P28370		hsa-miR-503-5p	0.623875911	12	BCmicrO|DIANA|MirAncesTar|miranda_May_2021|miRcode|mirmap_May_2021|MiRNATIP|miRTar2GO|MirTar2|mirzag|MultiMiTar|PACCMIT
WIPF1	O43516		hsa-miR-503-5p	0.622774032	14	BCmicrO|CoMeTa|DIANA|MBStar|MirAncesTar|miranda_May_2021|mirbase|miRcode|mirmap_May_2021|MiRNATIP|miRTar2GO|MultiMiTar|PITA_May_2021|RNA22
USP3	Q9Y6I4		hsa-miR-503-5p	0.622470047	14	BCmicrO|bitargeting_May_2021|CoMeTa|Cupid|DIANA|MBStar|MirAncesTar|miranda_May_2021|miRcode|mirmap_May_2021|MiRNATIP|miRTar2GO|MultiMiTar|PITA_May_2021
CRK	P46108		hsa-miR-503-5p	0.622135635	8	BCmicrO|DIANA|MirAncesTar|miRcode|mirmap_May_2021|MiRNATIP|PITA_May_2021|TargetScan_v7_2
PCDHA4	Q9UN74		hsa-miR-503-5p	0.622114787	12	BCmicrO|bitargeting_May_2021|MBStar|MirAncesTar|miranda_May_2021|miRcode|mirmap_May_2021|MiRNATIP|miRTar2GO|mirzag|MultiMiTar|RNA22
DMTF1	Q9Y222		hsa-miR-503-5p	0.621134115	14	BCmicrO|Cupid|DIANA|MBStar|MirAncesTar|miRcode|miRDB_v6|mirmap_May_2021|MiRNATIP|miRTar2GO|mirzag|MultiMiTar|PITA_May_2021|RNA22
MAP3K4	Q9Y6R4		hsa-miR-503-5p	0.620688374	14	BCmicrO|bitargeting_May_2021|CoMeTa|Cupid|DIANA|MirAncesTar|miranda_May_2021|mirbase|miRcode|mirmap_May_2021|MiRNATIP|MultiMiTar|PITA_May_2021|RNA22
SEC24A	O95486		hsa-miR-503-5p	0.620651226	12	BCmicrO|Cupid|DIANA|MBStar|MirAncesTar|miRcode|miRDB_v6|mirmap_May_2021|MiRNATIP|miRTar2GO|mirzag|RNA22
PTGFR	P43088		hsa-miR-503-5p	0.620535916	11	BCmicrO|DIANA|MBStar|MirAncesTar|miRcode|mirmap_May_2021|MiRNATIP|mirzag|MultiMiTar|RNA22|TargetScan_v7_2
FRY	Q5TBA9		hsa-miR-503-5p	0.61975404	13	BCmicrO|CoMeTa|DIANA|MBStar|MirAncesTar|miRcode|miRDB_v6|mirmap_May_2021|MiRNATIP|mirzag|MultiMiTar|PITA_May_2021|RNA22
TOGARAM1	Q9Y4F4		hsa-miR-503-5p	0.618979502	12	BCmicrO|bitargeting_May_2021|CoMeTa|Cupid|DIANA|MBStar|MirAncesTar|miranda_May_2021|miRcode|mirmap_May_2021|miRTar2GO|MultiMiTar
AREL1	O15033		hsa-miR-503-5p	0.618678767	14	BCmicrO|bitargeting_May_2021|DIANA|MBStar|MirAncesTar|miranda_May_2021|miRcode|mirmap_May_2021|MiRNATIP|miRTar2GO|mirzag|MultiMiTar|PITA_May_2021|RNA22
HS6ST2	Q96MM7		hsa-miR-503-5p	0.618269078	12	BCmicrO|DIANA|MBStar|MirAncesTar|miranda_May_2021|miRcode|mirmap_May_2021|MiRNATIP|miRTar2GO|mirzag|MultiMiTar|RNA22
CMC4	P56277		hsa-miR-503-5p	0.61808243	11	BCmicrO|CoMeTa|Cupid|DIANA|MBStar|MirAncesTar|miRcode|mirmap_May_2021|MiRNATIP|miRTar2GO|MultiMiTar
PXMP4	Q9Y6I8		hsa-miR-503-5p	0.617724973	15	BCmicrO|bitargeting_May_2021|CoMeTa|MBStar|MirAncesTar|miranda_May_2021|mirbase|miRcode|mirmap_May_2021|MirSNPInTarget|mirzag|MultiMiTar|PITA_May_2021|RNA22|rnahybrid_May_2021
RREB1	Q92766		hsa-miR-503-5p	0.617258523	12	BCmicrO|bitargeting_May_2021|DIANA|MBStar|MirAncesTar|miRcode|mirmap_May_2021|MiRNATIP|miRTar2GO|mirzag|PITA_May_2021|RNA22
SIPA1L2	Q9P2F8		hsa-miR-503-5p	0.616953584	12	BCmicrO|DIANA|MBStar|MirAncesTar|mirbase|miRcode|mirmap_May_2021|MiRNATIP|miRTar2GO|mirzag|MultiMiTar|PITA_May_2021
ZMAT3	Q9HA38		hsa-miR-503-5p	0.616879728	13	BCmicrO|DIANA|MBStar|MirAncesTar|miranda_May_2021|miRcode|mirmap_May_2021|MiRNATIP|miRTar2GO|mirzag|PITA_May_2021|RNA22|TargetScan_v7_2
DCAF10	Q5QP82		hsa-miR-503-5p	0.616118038	15	BCmicrO|CoMeTa|DIANA|MBStar|MirAncesTar|miranda_May_2021|miRcode|miRDB_v6|mirmap_May_2021|MiRNATIP|miRTar2GO|MirTar2|mirzag|PITA_May_2021|RNA22
PAFAH1B2	P68402		hsa-miR-503-5p	0.61603108	14	BCmicrO|bitargeting_May_2021|DIANA|MBStar|MirAncesTar|miranda_May_2021|mirbase|miRcode|mirmap_May_2021|MiRNATIP|miRTar2GO|mirzag|RNA22|TargetScan_v7_2
MINDY2	Q8NBR6		hsa-miR-503-5p	0.615988909	13	BCmicrO|bitargeting_May_2021|CoMeTa|DIANA|MBStar|MirAncesTar|miranda_May_2021|miRcode|mirmap_May_2021|MiRNATIP|MultiMiTar|RNA22|TargetScan_v7_2
ONECUT2	O95948		hsa-miR-503-5p	0.615489237	13	BCmicrO|bitargeting_May_2021|CoMeTa|DIANA|MBStar|MirAncesTar|miranda_May_2021|miRcode|mirmap_May_2021|MiRNATIP|miRTar2GO|MultiMiTar|RNA22
PRKAR2A	P13861		hsa-miR-503-5p	0.615046768	14	BCmicrO|CoMeTa|DIANA|MirAncesTar|miranda_May_2021|miRcode|mirmap_May_2021|MiRNATIP|miRTar2GO|mirzag|MultiMiTar|PITA_May_2021|RNA22|rnahybrid_May_2021
SYT3	Q9BQG1		hsa-miR-503-5p	0.613945234	10	BCmicrO|bitargeting_May_2021|DIANA|MirAncesTar|miranda_May_2021|miRcode|mirmap_May_2021|MultiMiTar|RNA22|TargetScan_v7_2
THUMPD1	Q9NXG2		hsa-miR-503-5p	0.613053725	13	BCmicrO|bitargeting_May_2021|DIANA|MBStar|MirAncesTar|miRcode|mirmap_May_2021|MiRNATIP|miRTar2GO|mirzag|PITA_May_2021|RNA22|TargetScan_v7_2
RNF111	Q6ZNA4		hsa-miR-503-5p	0.612544169	12	BCmicrO|CoMeTa|DIANA|MBStar|MirAncesTar|miranda_May_2021|miRcode|mirmap_May_2021|MiRNATIP|miRTar2GO|MultiMiTar|RNA22
ENSA	O43768		hsa-miR-503-5p	0.611982655	11	BCmicrO|DIANA|MBStar|MirAncesTar|miRcode|mirmap_May_2021|MiRNATIP|miRTar2GO|mirzag|MultiMiTar|RNA22
HECTD4	Q9Y4D8		hsa-miR-503-5p	0.611649245	13	BCmicrO|bitargeting_May_2021|DIANA|MBStar|MirAncesTar|miranda_May_2021|miRcode|mirmap_May_2021|MiRNATIP|miRTar2GO|mirzag|PITA_May_2021|TargetScan_v7_2
PHOX2B	Q99453		hsa-miR-503-5p	0.611603839	10	BCmicrO|CoMeTa|DIANA|MirAncesTar|miranda_May_2021|mirbase|miRcode|mirmap_May_2021|mirzag|TargetScan_v7_2
GPATCH8	Q9UKJ3		hsa-miR-503-5p	0.611286028	13	BCmicrO|CoMeTa|DIANA|MBStar|MirAncesTar|miranda_May_2021|miRcode|mirmap_May_2021|MiRNATIP|miRTar2GO|MultiMiTar|PITA_May_2021|RNA22
SMAD5	Q99717		hsa-miR-503-5p	0.611274005	12	BCmicrO|bitargeting_May_2021|CoMeTa|DIANA|MBStar|MirAncesTar|miranda_May_2021|miRcode|mirmap_May_2021|MiRNATIP|miRTar2GO|MultiMiTar
ZMYM2	Q9UBW7		hsa-miR-503-5p	0.611223484	11	BCmicrO|CoMeTa|DIANA|MBStar|MirAncesTar|miRcode|mirmap_May_2021|MiRNATIP|miRTar2GO|MultiMiTar|RNA22
CSMD1	Q96PZ7		hsa-miR-503-5p	0.611070106	14	BCmicrO|bitargeting_May_2021|Cupid|DIANA|MBStar|MirAncesTar|miranda_May_2021|miRcode|mirmap_May_2021|mirzag|MultiMiTar|PACCMIT|PITA_May_2021|RNA22
CSDE1	O75534		hsa-miR-503-5p	0.610953043	11	BCmicrO|bitargeting_May_2021|CoMeTa|Cupid|MirAncesTar|miranda_May_2021|miRcode|mirmap_May_2021|MiRNATIP|miRTar2GO|MultiMiTar
CCNYL1	Q8N7R7		hsa-miR-503-5p	0.610844347	10	BCmicrO|DIANA|MBStar|MirAncesTar|miRcode|mirmap_May_2021|MiRNATIP|mirzag|MultiMiTar|TargetScan_v7_2
MCU	Q8NE86		hsa-miR-503-5p	0.610824322	13	BCmicrO|bitargeting_May_2021|Cupid|MBStar|MirAncesTar|miranda_May_2021|miRcode|mirmap_May_2021|MiRNATIP|miRTar2GO|mirzag|MultiMiTar|PITA_May_2021
UNC80	Q8N2C7		hsa-miR-503-5p	0.610705923	14	BCmicrO|bitargeting_May_2021|Cupid|DIANA|MBStar|MirAncesTar|miranda_May_2021|miRcode|miRDB_v6|mirmap_May_2021|MirSNPInTarget|mirzag|PITA_May_2021|RNA22
CNKSR3	Q6P9H4		hsa-miR-503-5p	0.609645522	15	BCmicrO|bitargeting_May_2021|CoMeTa|MBStar|MirAncesTar|miranda_May_2021|miRcode|mirmap_May_2021|MiRNATIP|MirSNPInTarget|miRTar2GO|mirzag|MultiMiTar|PITA_May_2021|RNA22
CRIM1	Q9NZV1		hsa-miR-503-5p	0.60883261	12	BCmicrO|CoMeTa|DIANA|MBStar|MirAncesTar|miranda_May_2021|miRcode|mirmap_May_2021|MiRNATIP|miRTar2GO|MultiMiTar|RNA22
AKAP11	Q9UKA4		hsa-miR-503-5p	0.608737084	12	BCmicrO|CoMeTa|DIANA|MBStar|MirAncesTar|miRcode|mirmap_May_2021|MiRNATIP|miRTar2GO|mirzag|MultiMiTar|RNA22
TRAM1	Q15629		hsa-miR-503-5p	0.608051399	14	BCmicrO|bitargeting_May_2021|Cupid|DIANA|MBStar|MirAncesTar|miRcode|mirmap_May_2021|MiRNATIP|miRTar2GO|mirzag|MultiMiTar|PITA_May_2021|RNA22
CEP350	Q5VT06		hsa-miR-503-5p	0.607823299	12	BCmicrO|CoMeTa|DIANA|MirAncesTar|miRcode|mirmap_May_2021|MiRNATIP|miRTar2GO|mirzag|MultiMiTar|PITA_May_2021|RNA22
PCDHA5	Q9Y5H7		hsa-miR-503-5p	0.60778107	9	BCmicrO|CoMeTa|MirAncesTar|miranda_May_2021|miRcode|mirmap_May_2021|miRTar2GO|mirzag|MultiMiTar
RAB10	P61026		hsa-miR-503-5p	0.607476636	12	BCmicrO|Cupid|DIANA|MBStar|MirAncesTar|miRcode|mirmap_May_2021|MiRNATIP|miRTar2GO|mirzag|MultiMiTar|RNA22
CRKL	P46109		hsa-miR-503-5p	0.607197404	11	BCmicrO|bitargeting_May_2021|CoMeTa|MirAncesTar|miranda_May_2021|mirbase|mirmap_May_2021|MiRNATIP|miRTar2GO|MultiMiTar|PITA_May_2021
DYNC1LI2	O43237		hsa-miR-503-5p	0.606711953	11	BCmicrO|Cupid|DIANA|MirAncesTar|miRcode|mirmap_May_2021|MiRNATIP|miRTar2GO|mirzag|MultiMiTar|RNA22
PIK3R3	Q92569		hsa-miR-503-5p	0.60613773	13	BCmicrO|bitargeting_May_2021|CoMeTa|DIANA|MBStar|MirAncesTar|miranda_May_2021|miRcode|mirmap_May_2021|MiRNATIP|miRTar2GO|mirzag|MultiMiTar
DDX3Y	O15523		hsa-miR-503-5p	0.605853146	14	BCmicrO|CoMeTa|DIANA|MBStar|MirAncesTar|miranda_May_2021|miRcode|mirmap_May_2021|MiRNATIP|miRTar2GO|mirzag|MultiMiTar|PITA_May_2021|RNA22
PCDHA9	Q9Y5H5		hsa-miR-503-5p	0.605492503	9	BCmicrO|CoMeTa|MirAncesTar|miranda_May_2021|miRcode|mirmap_May_2021|miRTar2GO|mirzag|MultiMiTar
SLC11A2	P49281		hsa-miR-503-5p	0.605132303	13	BCmicrO|DIANA|MBStar|MirAncesTar|miranda_May_2021|miRcode|miRDB_v6|mirmap_May_2021|MiRNATIP|miRTar2GO|mirzag|PITA_May_2021|RNA22
PCDHA11	Q9Y5I1		hsa-miR-503-5p	0.605086723	12	BCmicrO|DIANA|MBStar|MirAncesTar|miranda_May_2021|miRcode|mirmap_May_2021|MiRNATIP|miRTar2GO|mirzag|MultiMiTar|RNA22
SEC14L1	Q92503		hsa-miR-503-5p	0.605079258	14	BCmicrO|bitargeting_May_2021|CoMeTa|DIANA|MBStar|MirAncesTar|miranda_May_2021|miRcode|mirmap_May_2021|MiRNATIP|miRTar2GO|MirTar2|mirzag|RNA22
WNT4	P56705		hsa-miR-503-5p	0.605051985	11	BCmicrO|bitargeting_May_2021|CoMeTa|MirAncesTar|miranda_May_2021|mirmap_May_2021|MiRNATIP|MultiMiTar|PITA_May_2021|RNA22|TargetScan_v7_2
CDC25A	P30304		hsa-miR-503-5p	0.604823252	15	BCmicrO|bitargeting_May_2021|CoMeTa|DIANA|MBStar|MirAncesTar|miranda_May_2021|mirbase|miRcode|mirmap_May_2021|MiRNATIP|mirzag|PITA_May_2021|RNA22|TargetScan_v7_2
B4GALT5	O43286		hsa-miR-503-5p	0.604613119	14	BCmicrO|bitargeting_May_2021|CoMeTa|DIANA|MirAncesTar|miranda_May_2021|miRcode|miRDB_v6|mirmap_May_2021|MiRNATIP|mirzag|MultiMiTar|PITA_May_2021|RNA22
ADSS2	P30520		hsa-miR-503-5p	0.604488291	14	BCmicrO|bitargeting_May_2021|CoMeTa|Cupid|MBStar|MirAncesTar|miranda_May_2021|mirbase|miRcode|mirmap_May_2021|MiRNATIP|miRTar2GO|MultiMiTar|PITA_May_2021
DYRK1A	Q13627		hsa-miR-503-5p	0.60406808	13	BCmicrO|bitargeting_May_2021|DIANA|MBStar|MirAncesTar|miranda_May_2021|miRcode|mirmap_May_2021|MiRNATIP|mirzag|MultiMiTar|PITA_May_2021|RNA22
ZNF654	Q8IZM8		hsa-miR-503-5p	0.60394925	14	BCmicrO|bitargeting_May_2021|CoMeTa|DIANA|MBStar|MirAncesTar|miranda_May_2021|miRcode|mirmap_May_2021|MiRNATIP|MirSNPInTarget|MirTar2|mirzag|MultiMiTar
NSD2	O96028		hsa-miR-503-5p	0.603736356	13	BCmicrO|bitargeting_May_2021|DIANA|MBStar|MirAncesTar|miranda_May_2021|miRcode|mirmap_May_2021|MiRNATIP|miRTar2GO|MultiMiTar|PITA_May_2021|RNA22
SGK1	O00141		hsa-miR-503-5p	0.603639167	11	BCmicrO|CoMeTa|DIANA|MBStar|MirAncesTar|miRcode|miRDB_v6|mirmap_May_2021|MiRNATIP|mirzag|MultiMiTar
ADAMTS5	Q9UNA0		hsa-miR-503-5p	0.603520691	13	BCmicrO|CoMeTa|DIANA|MirAncesTar|miranda_May_2021|miRcode|mirmap_May_2021|MiRNATIP|MirSNPInTarget|miRTar2GO|mirzag|MultiMiTar|RNA22
DCP1A	Q9NPI6		hsa-miR-503-5p	0.603211574	12	BCmicrO|CoMeTa|MBStar|MirAncesTar|miranda_May_2021|miRcode|mirmap_May_2021|MiRNATIP|miRTar2GO|mirzag|MultiMiTar|RNA22
TENT2	Q6PIY7		hsa-miR-503-5p	0.603097268	11	BCmicrO|Cupid|DIANA|MBStar|MirAncesTar|miRcode|mirmap_May_2021|MiRNATIP|miRTar2GO|mirzag|TargetScan_v7_2
ZNF367	Q7RTV3		hsa-miR-503-5p	0.601623394	11	BCmicrO|DIANA|MirAncesTar|miRcode|miRDB_v6|mirmap_May_2021|MiRNATIP|miRTar2GO|mirzag|MultiMiTar|RNA22
LRP6	O75581		hsa-miR-503-5p	0.601611766	13	BCmicrO|DIANA|MBStar|MirAncesTar|miranda_May_2021|miRcode|mirmap_May_2021|MiRNATIP|miRTar2GO|mirzag|MultiMiTar|PITA_May_2021|RNA22
PLSCR4	Q9NRQ2		hsa-miR-503-5p	0.600928862	14	BCmicrO|bitargeting_May_2021|DIANA|MBStar|MirAncesTar|miranda_May_2021|miRcode|mirmap_May_2021|MiRNATIP|MirSNPInTarget|miRTar2GO|mirzag|MultiMiTar|PITA_May_2021
SLC7A6	Q92536		hsa-miR-503-5p	0.600657198	12	BCmicrO|DIANA|MBStar|MirAncesTar|miranda_May_2021|miRcode|mirmap_May_2021|MiRNATIP|miRTar2GO|MultiMiTar|PITA_May_2021|RNA22
PPP2R1B	P30154		hsa-miR-503-5p	0.599525239	12	BCmicrO|bitargeting_May_2021|CoMeTa|DIANA|MirAncesTar|miranda_May_2021|miRcode|mirmap_May_2021|MiRNATIP|miRTar2GO|mirzag|MultiMiTar
SENP5	Q96HI0		hsa-miR-503-5p	0.598552325	14	BCmicrO|bitargeting_May_2021|CoMeTa|DIANA|MBStar|MirAncesTar|miranda_May_2021|miRcode|mirmap_May_2021|MiRNATIP|miRTar2GO|mirzag|RNA22|TargetScan_v7_2
MIB1	Q86YT6		hsa-miR-503-5p	0.59826901	11	BCmicrO|DIANA|MBStar|MirAncesTar|miRcode|mirmap_May_2021|MiRNATIP|miRTar2GO|mirzag|MultiMiTar|RNA22
PPP4R3B	Q5MIZ7		hsa-miR-503-5p	0.597941118	10	BCmicrO|Cupid|DIANA|MBStar|MirAncesTar|miRcode|mirmap_May_2021|MiRNATIP|MultiMiTar|RNA22
PLPP3	O14495		hsa-miR-503-5p	0.597918672	13	BCmicrO|bitargeting_May_2021|CoMeTa|Cupid|DIANA|MBStar|MirAncesTar|miranda_May_2021|mirmap_May_2021|MiRNATIP|miRTar2GO|MultiMiTar|RNA22
NEO1	Q92859		hsa-miR-503-5p	0.597776029	13	BCmicrO|bitargeting_May_2021|DIANA|MBStar|MirAncesTar|miranda_May_2021|miRcode|mirmap_May_2021|MiRNATIP|MirSNPInTarget|miRTar2GO|MultiMiTar|RNA22
SLIT2	O94813		hsa-miR-503-5p	0.597397181	9	BCmicrO|DIANA|MirAncesTar|miRcode|miRDB_v6|mirmap_May_2021|MiRNATIP|RNA22|TargetScan_v7_2
MAP3K7	O43318		hsa-miR-503-5p	0.596706723	12	BCmicrO|CoMeTa|DIANA|MBStar|MirAncesTar|miRcode|mirmap_May_2021|MiRNATIP|miRTar2GO|mirzag|MultiMiTar|RNA22
AMER1	Q5JTC6		hsa-miR-503-5p	0.596356702	14	BCmicrO|bitargeting_May_2021|DIANA|MBStar|MirAncesTar|miranda_May_2021|miRcode|mirmap_May_2021|MiRNATIP|miRTar2GO|mirzag|MultiMiTar|PITA_May_2021|RNA22
ASAP1	Q9ULH1		hsa-miR-503-5p	0.596127144	13	BCmicrO|bitargeting_May_2021|DIANA|MBStar|MirAncesTar|miranda_May_2021|miRcode|mirmap_May_2021|MiRNATIP|mirzag|MultiMiTar|PITA_May_2021|RNA22
CDC42	P60953		hsa-miR-503-5p	0.596012918	12	BCmicrO|CoMeTa|DIANA|MirAncesTar|miranda_May_2021|miRcode|mirmap_May_2021|MiRNATIP|miRTar2GO|MultiMiTar|PITA_May_2021|RNA22
EMC6	Q9BV81		hsa-miR-503-5p	0.595727753	14	BCmicrO|CoMeTa|DIANA|MirAncesTar|miranda_May_2021|mirbase|miRcode|miRDB_v6|mirmap_May_2021|MirSNPInTarget|miRTar2GO|mirzag|PACCMIT|RNA22
LUZP1	Q86V48		hsa-miR-503-5p	0.595249436	13	BCmicrO|bitargeting_May_2021|CoMeTa|DIANA|MBStar|MirAncesTar|miranda_May_2021|miRcode|mirmap_May_2021|MiRNATIP|miRTar2GO|MultiMiTar|RNA22
PTPRR	Q15256		hsa-miR-503-5p	0.594639144	12	BCmicrO|bitargeting_May_2021|Cupid|DIANA|MBStar|MirAncesTar|miRcode|mirmap_May_2021|MiRNATIP|mirzag|MultiMiTar|RNA22
NF1	P21359		hsa-miR-503-5p	0.594531508	14	BCmicrO|bitargeting_May_2021|CoMeTa|DIANA|MBStar|MirAncesTar|miranda_May_2021|miRcode|miRDB_v6|mirmap_May_2021|MiRNATIP|mirzag|MultiMiTar|PITA_May_2021
HOXD1	Q9GZZ0		hsa-miR-503-5p	0.594132416	13	BCmicrO|CoMeTa|Cupid|DIANA|MirAncesTar|miranda_May_2021|mirbase|miRcode|miRDB_v6|mirmap_May_2021|mirzag|MultiMiTar|RNA22
ZNRF3	Q9ULT6		hsa-miR-503-5p	0.594116889	14	BCmicrO|bitargeting_May_2021|Cupid|DIANA|MirAncesTar|miranda_May_2021|miRcode|miRDB_v6|mirmap_May_2021|MiRNATIP|miRTar2GO|mirzag|PITA_May_2021|RNA22
GABRA1	P14867		hsa-miR-503-5p	0.594096643	14	BCmicrO|bitargeting_May_2021|Cupid|DIANA|MBStar|MirAncesTar|miranda_May_2021|miRcode|mirmap_May_2021|MiRNATIP|mirzag|MultiMiTar|PITA_May_2021|RNA22
ZFHX3	Q15911		hsa-miR-503-5p	0.593742613	11	BCmicrO|DIANA|MBStar|MirAncesTar|miRcode|mirmap_May_2021|MiRNATIP|miRTar2GO|mirzag|MultiMiTar|RNA22
ZNF629	Q9UEG4		hsa-miR-503-5p	0.593501653	12	BCmicrO|bitargeting_May_2021|CoMeTa|DIANA|MirAncesTar|miranda_May_2021|miRcode|mirmap_May_2021|MiRNATIP|PACCMIT|RNA22|TargetScan_v7_2
CDC14A	Q9UNH5		hsa-miR-503-5p	0.593066491	10	BCmicrO|Cupid|DIANA|MBStar|MirAncesTar|miRcode|mirmap_May_2021|MiRNATIP|mirzag|MultiMiTar
FAM91A1	Q658Y4		hsa-miR-503-5p	0.592692077	12	BCmicrO|DIANA|MirAncesTar|miranda_May_2021|mirbase|miRcode|mirmap_May_2021|MiRNATIP|miRTar2GO|mirzag|MultiMiTar|PITA_May_2021
PCDHA13	Q9Y5I0		hsa-miR-503-5p	0.592353262	10	BCmicrO|MBStar|MirAncesTar|miranda_May_2021|miRcode|mirmap_May_2021|miRTar2GO|mirzag|MultiMiTar|RNA22
STRN	O43815		hsa-miR-503-5p	0.592284949	11	BCmicrO|DIANA|MBStar|MirAncesTar|miRcode|mirmap_May_2021|MiRNATIP|miRTar2GO|MultiMiTar|RNA22|TargetScan_v7_2
ATG9A	Q7Z3C6		hsa-miR-503-5p	0.591897181	12	BCmicrO|CoMeTa|DIANA|MirAncesTar|miranda_May_2021|miRcode|mirmap_May_2021|MiRNATIP|miRTar2GO|MultiMiTar|PITA_May_2021|RNA22
PCDHA8	Q9Y5H6		hsa-miR-503-5p	0.591823718	10	BCmicrO|MBStar|MirAncesTar|miranda_May_2021|miRcode|mirmap_May_2021|miRTar2GO|mirzag|MultiMiTar|RNA22
PCDHA1	Q9Y5I3		hsa-miR-503-5p	0.591520435	10	BCmicrO|MBStar|MirAncesTar|miranda_May_2021|miRcode|mirmap_May_2021|miRTar2GO|mirzag|MultiMiTar|RNA22
RBFOX2	O43251		hsa-miR-503-5p	0.591187278	12	BCmicrO|bitargeting_May_2021|DIANA|MBStar|MirAncesTar|miranda_May_2021|miRcode|mirmap_May_2021|MiRNATIP|miRTar2GO|MultiMiTar|PITA_May_2021
PLEKHA5	Q9HAU0		hsa-miR-503-5p	0.590668732	11	BCmicrO|Cupid|DIANA|MBStar|MirAncesTar|miRcode|mirmap_May_2021|MiRNATIP|mirzag|MultiMiTar|RNA22
PCDHAC2	Q9Y5I4		hsa-miR-503-5p	0.590389079	10	BCmicrO|MBStar|MirAncesTar|miranda_May_2021|miRcode|mirmap_May_2021|miRTar2GO|mirzag|MultiMiTar|RNA22
PAN3	Q58A45		hsa-miR-503-5p	0.589802593	9	BCmicrO|DIANA|MirAncesTar|miRcode|mirmap_May_2021|miRTar2GO|MultiMiTar|PACCMIT|RNA22
FGFR1	P11362		hsa-miR-503-5p	0.589432568	13	BCmicrO|bitargeting_May_2021|DIANA|MBStar|MirAncesTar|miranda_May_2021|miRcode|mirmap_May_2021|MiRNATIP|miRTar2GO|MultiMiTar|PITA_May_2021|RNA22
RTN4	Q9NQC3		hsa-miR-503-5p	0.589427952	12	BCmicrO|DIANA|MBStar|MirAncesTar|miRcode|miRDB_v6|mirmap_May_2021|MiRNATIP|miRTar2GO|mirzag|MultiMiTar|RNA22
MYBL1	P10243		hsa-miR-503-5p	0.589252052	13	BCmicrO|bitargeting_May_2021|CoMeTa|Cupid|DIANA|MBStar|MirAncesTar|miranda_May_2021|miRcode|miRDB_v6|mirmap_May_2021|MiRNATIP|RNA22
BRWD1	Q9NSI6		hsa-miR-503-5p	0.588962906	13	BCmicrO|bitargeting_May_2021|CoMeTa|MirAncesTar|miranda_May_2021|miRcode|mirmap_May_2021|MiRNATIP|miRTar2GO|mirzag|MultiMiTar|PITA_May_2021|RNA22
CALM1	P0DP23		hsa-miR-503-5p	0.587753227	12	BCmicrO|bitargeting_May_2021|CoMeTa|DIANA|MirAncesTar|miranda_May_2021|miRcode|mirmap_May_2021|MiRNATIP|miRTar2GO|MultiMiTar|RNA22
KCNQ5	Q9NR82		hsa-miR-503-5p	0.587635939	11	BCmicrO|Cupid|DIANA|MBStar|MirAncesTar|miRcode|miRDB_v6|mirmap_May_2021|mirzag|MultiMiTar|RNA22
UBR3	Q6ZT12		hsa-miR-503-5p	0.587516579	10	BCmicrO|DIANA|MBStar|miRcode|mirmap_May_2021|MiRNATIP|miRTar2GO|mirzag|MultiMiTar|RNA22
TRIM36	Q9NQ86		hsa-miR-503-5p	0.586844143	9	BCmicrO|Cupid|DIANA|MirAncesTar|miRcode|mirmap_May_2021|miRTar2GO|mirzag|MultiMiTar
WASL	O00401		hsa-miR-503-5p	0.586461684	13	BCmicrO|bitargeting_May_2021|CoMeTa|Cupid|DIANA|MirAncesTar|miranda_May_2021|miRcode|mirmap_May_2021|MiRNATIP|mirzag|MultiMiTar|RNA22
PCDHA12	Q9UN75		hsa-miR-503-5p	0.58645876	9	BCmicrO|MBStar|MirAncesTar|miranda_May_2021|miRcode|mirmap_May_2021|miRTar2GO|mirzag|MultiMiTar
PNISR	Q8TF01		hsa-miR-503-5p	0.586202758	12	BCmicrO|CoMeTa|Cupid|DIANA|MBStar|MirAncesTar|miranda_May_2021|miRcode|mirmap_May_2021|MiRNATIP|miRTar2GO|MultiMiTar
C2orf72	A6NCS6		hsa-miR-503-5p	0.585866974	10	DIANA|MBStar|MirAncesTar|miRcode|miRDB_v6|mirmap_May_2021|MiRNATIP|mirzag|PITA_May_2021|TargetScan_v7_2
CUL2	Q13617		hsa-miR-503-5p	0.584986702	12	BCmicrO|CoMeTa|DIANA|MirAncesTar|miranda_May_2021|mirbase|miRcode|mirmap_May_2021|MiRNATIP|miRTar2GO|MultiMiTar|RNA22
IP6K1	Q92551		hsa-miR-503-5p	0.584487692	13	BCmicrO|bitargeting_May_2021|CoMeTa|DIANA|MirAncesTar|miranda_May_2021|miRcode|mirmap_May_2021|MiRNATIP|miRTar2GO|MultiMiTar|PITA_May_2021|RNA22
SOX5	P35711		hsa-miR-503-5p	0.584360518	12	BCmicrO|CoMeTa|DIANA|MBStar|MirAncesTar|miRcode|mirmap_May_2021|MiRNATIP|mirzag|MultiMiTar|PITA_May_2021|RNA22
PPP1R12B	O60237		hsa-miR-503-5p	0.58433641	12	BCmicrO|bitargeting_May_2021|DIANA|MBStar|MirAncesTar|miranda_May_2021|miRcode|mirmap_May_2021|MiRNATIP|MultiMiTar|PITA_May_2021|RNA22
HSPA4L	O95757		hsa-miR-503-5p	0.584225828	11	BCmicrO|bitargeting_May_2021|DIANA|MirAncesTar|miRcode|mirmap_May_2021|MiRNATIP|miRTar2GO|MultiMiTar|PITA_May_2021|TargetScan_v7_2
TMEM100	Q9NV29		hsa-miR-503-5p	0.584184656	11	BCmicrO|Cupid|DIANA|MBStar|MirAncesTar|miRcode|mirmap_May_2021|MiRNATIP|miRTar2GO|mirzag|MultiMiTar
GIGYF1	O75420		hsa-miR-503-5p	0.583635757	12	BCmicrO|bitargeting_May_2021|MirAncesTar|miranda_May_2021|miRcode|miRDB_v6|mirmap_May_2021|MiRNATIP|miRTar2GO|mirzag|MultiMiTar|RNA22
ISM2	Q6H9L7		hsa-miR-503-5p	0.583253915	10	BCmicrO|bitargeting_May_2021|DIANA|MirAncesTar|miRcode|mirmap_May_2021|MiRNATIP|MultiMiTar|RNA22|TargetScan_v7_2
TMTC2	Q8N394		hsa-miR-503-5p	0.582893225	13	BCmicrO|bitargeting_May_2021|Cupid|DIANA|MirAncesTar|miranda_May_2021|miRcode|mirmap_May_2021|MiRNATIP|miRTar2GO|MultiMiTar|PITA_May_2021|RNA22
NTNG2	Q96CW9		hsa-miR-503-5p	0.58242099	14	BCmicrO|bitargeting_May_2021|CoMeTa|DIANA|MBStar|MirAncesTar|miranda_May_2021|mirbase|miRcode|mirmap_May_2021|MiRNATIP|mirzag|MultiMiTar|RNA22
MAP7	Q14244		hsa-miR-503-5p	0.582198975	13	BCmicrO|bitargeting_May_2021|CoMeTa|Cupid|DIANA|MBStar|MirAncesTar|miranda_May_2021|mirmap_May_2021|MiRNATIP|miRTar2GO|MultiMiTar|PITA_May_2021
MPP2	Q14168		hsa-miR-503-5p	0.581690259	12	BCmicrO|bitargeting_May_2021|DIANA|MirAncesTar|miranda_May_2021|miRcode|mirmap_May_2021|MiRNATIP|miRTar2GO|MultiMiTar|PITA_May_2021|RNA22
CPD	O75976		hsa-miR-503-5p	0.580889297	12	BCmicrO|CoMeTa|DIANA|MBStar|MirAncesTar|miranda_May_2021|miRcode|mirmap_May_2021|MiRNATIP|miRTar2GO|MultiMiTar|RNA22
TNFSF13B	Q9Y275		hsa-miR-503-5p	0.580856938	9	BCmicrO|bitargeting_May_2021|MBStar|MirAncesTar|mirmap_May_2021|MiRNATIP|mirzag|PITA_May_2021|TargetScan_v7_2
EDA	Q92838		hsa-miR-503-5p	0.580487656	11	BCmicrO|bitargeting_May_2021|CoMeTa|DIANA|MirAncesTar|miranda_May_2021|miRcode|mirmap_May_2021|MiRNATIP|MultiMiTar|RNA22
TAOK1	Q7L7X3		hsa-miR-503-5p	0.580482071	14	BCmicrO|bitargeting_May_2021|CoMeTa|DIANA|MBStar|MirAncesTar|miranda_May_2021|mirmap_May_2021|MiRNATIP|miRTar2GO|mirzag|MultiMiTar|PITA_May_2021|RNA22
BACE1	P56817		hsa-miR-503-5p	0.580467186	15	BCmicrO|bitargeting_May_2021|CoMeTa|DIANA|MBStar|MirAncesTar|miranda_May_2021|miRcode|mirmap_May_2021|MiRNATIP|MirSNPInTarget|miRTar2GO|MultiMiTar|PITA_May_2021|RNA22
ACHE	P22303		hsa-miR-503-5p	0.580430336	13	BCmicrO|bitargeting_May_2021|CoMeTa|DIANA|MirAncesTar|miranda_May_2021|miRcode|mirmap_May_2021|MultiMiTar|PACCMIT|PITA_May_2021|RNA22|TargetScan_v7_2
POU2F1	P14859		hsa-miR-503-5p	0.580163252	13	BCmicrO|bitargeting_May_2021|DIANA|MBStar|MirAncesTar|miranda_May_2021|miRcode|mirmap_May_2021|MiRNATIP|miRTar2GO|mirzag|PITA_May_2021|RNA22
THRB	P10828		hsa-miR-503-5p	0.580071916	12	BCmicrO|bitargeting_May_2021|CoMeTa|DIANA|MBStar|MirAncesTar|miranda_May_2021|miRcode|mirmap_May_2021|MiRNATIP|MultiMiTar|PITA_May_2021
DIAPH2	O60879		hsa-miR-503-5p	0.579870995	10	BCmicrO|DIANA|MBStar|MirAncesTar|miRcode|mirmap_May_2021|MiRNATIP|MultiMiTar|RNA22|TargetScan_v7_2
GOLGA1	Q92805		hsa-miR-503-5p	0.579732334	12	BCmicrO|DIANA|MBStar|MirAncesTar|miranda_May_2021|miRcode|miRDB_v6|mirmap_May_2021|miRTar2GO|mirzag|MultiMiTar|RNA22
ETV1	P50549		hsa-miR-503-5p	0.579041788	11	BCmicrO|bitargeting_May_2021|CoMeTa|MBStar|MirAncesTar|miranda_May_2021|mirmap_May_2021|MiRNATIP|miRTar2GO|MultiMiTar|RNA22
ABCF2	Q9UG63		hsa-miR-503-5p	0.578944486	11	BCmicrO|CoMeTa|Cupid|DIANA|MirAncesTar|mirbase|miRcode|mirmap_May_2021|MiRNATIP|MultiMiTar|RNA22
ARMC1	Q9NVT9		hsa-miR-503-5p	0.57792012	11	BCmicrO|Cupid|DIANA|MBStar|MirAncesTar|miRcode|mirmap_May_2021|MiRNATIP|miRTar2GO|mirzag|MultiMiTar
TACC1	O75410		hsa-miR-503-5p	0.577736665	11	BCmicrO|DIANA|MBStar|MirAncesTar|miranda_May_2021|miRcode|mirmap_May_2021|MiRNATIP|miRTar2GO|MultiMiTar|PITA_May_2021
MNT	Q99583		hsa-miR-503-5p	0.577714999	14	BCmicrO|bitargeting_May_2021|CoMeTa|DIANA|MirAncesTar|miranda_May_2021|miRcode|mirmap_May_2021|MiRNATIP|miRTar2GO|mirzag|MultiMiTar|PITA_May_2021|RNA22
CFAP45	Q9UL16		hsa-miR-503-5p	0.577658398	11	BCmicrO|Cupid|DIANA|MirAncesTar|miRcode|miRDB_v6|mirmap_May_2021|MiRNATIP|miRTar2GO|MultiMiTar|RNA22
SORT1	Q99523		hsa-miR-503-5p	0.577345265	12	BCmicrO|bitargeting_May_2021|CoMeTa|DIANA|MirAncesTar|miranda_May_2021|mirmap_May_2021|MiRNATIP|miRTar2GO|MultiMiTar|PITA_May_2021|RNA22
PCDHA7	Q9UN72		hsa-miR-503-5p	0.576828165	9	BCmicrO|MirAncesTar|miranda_May_2021|miRcode|mirmap_May_2021|miRTar2GO|mirzag|MultiMiTar|RNA22
NUTF2	P61970		hsa-miR-503-5p	0.576649334	11	BCmicrO|bitargeting_May_2021|CoMeTa|MirAncesTar|miranda_May_2021|miRcode|mirmap_May_2021|MiRNATIP|mirzag|MultiMiTar|TargetScan_v7_2
MAP2K4	P45985		hsa-miR-503-5p	0.576593482	10	BCmicrO|bitargeting_May_2021|CoMeTa|MirAncesTar|miranda_May_2021|miRcode|mirmap_May_2021|MiRNATIP|PACCMIT|RNA22
TCF7L1	Q9HCS4		hsa-miR-503-5p	0.576398058	10	BCmicrO|CoMeTa|MBStar|MirAncesTar|mirbase|miRcode|MiRNATIP|miRTar2GO|MultiMiTar|RNA22
RYBP	Q8N488		hsa-miR-503-5p	0.575898927	13	BCmicrO|bitargeting_May_2021|DIANA|MBStar|MirAncesTar|miranda_May_2021|miRcode|miRDB_v6|mirmap_May_2021|MiRNATIP|miRTar2GO|MultiMiTar|RNA22
ATRX	P46100		hsa-miR-503-5p	0.575728854	11	BCmicrO|DIANA|MBStar|MirAncesTar|miRcode|mirmap_May_2021|MiRNATIP|miRTar2GO|MultiMiTar|PITA_May_2021|RNA22
NYNRIN	Q9P2P1		hsa-miR-503-5p	0.575234923	11	BCmicrO|bitargeting_May_2021|CoMeTa|DIANA|MirAncesTar|miranda_May_2021|miRcode|mirmap_May_2021|MiRNATIP|PITA_May_2021|TargetScan_v7_2
CYB561D1	Q8N8Q1		hsa-miR-503-5p	0.575230682	12	BCmicrO|bitargeting_May_2021|DIANA|MBStar|MirAncesTar|miRcode|mirmap_May_2021|MiRNATIP|mirzag|PITA_May_2021|RNA22|TargetScan_v7_2
CBX4	O00257		hsa-miR-503-5p	0.575095967	11	BCmicrO|CoMeTa|DIANA|miRcode|miRDB_v6|mirmap_May_2021|MiRNATIP|miRTar2GO|mirzag|MultiMiTar|RNA22
BTLA	Q7Z6A9		hsa-miR-503-5p	0.575064711	10	BCmicrO|DIANA|MirAncesTar|miRcode|mirmap_May_2021|MiRNATIP|mirzag|MultiMiTar|RNA22|TargetScan_v7_2
FAM110C	Q1W6H9		hsa-miR-503-5p	0.575022392	11	DIANA|MBStar|MirAncesTar|mirbase|miRcode|miRDB_v6|mirmap_May_2021|MiRNATIP|miRTar2GO|mirzag|TargetScan_v7_2
SESN1	Q9Y6P5		hsa-miR-503-5p	0.574776066	10	BCmicrO|DIANA|MBStar|MirAncesTar|miRcode|mirmap_May_2021|MiRNATIP|miRTar2GO|mirzag|MultiMiTar
LRCH4	O75427		hsa-miR-503-5p	0.574220232	10	BCmicrO|CoMeTa|DIANA|MirAncesTar|miranda_May_2021|miRcode|mirmap_May_2021|MiRNATIP|MultiMiTar|TargetScan_v7_2
PISD	Q9UG56		hsa-miR-503-5p	0.573940412	13	BCmicrO|CoMeTa|Cupid|DIANA|MBStar|MirAncesTar|miranda_May_2021|miRcode|mirmap_May_2021|MiRNATIP|miRTar2GO|mirzag|RNA22
UHMK1	Q8TAS1		hsa-miR-503-5p	0.573461505	9	BCmicrO|DIANA|MirAncesTar|miRcode|mirmap_May_2021|MiRNATIP|miRTar2GO|RNA22|TargetScan_v7_2
CSPG5	O95196		hsa-miR-503-5p	0.573459173	14	BCmicrO|bitargeting_May_2021|CoMeTa|Cupid|MBStar|MirAncesTar|miranda_May_2021|mirbase|mirmap_May_2021|MiRNATIP|miRTar2GO|MultiMiTar|PITA_May_2021|RNA22
DCAF8	Q5TAQ9		hsa-miR-503-5p	0.57338283	11	BCmicrO|CoMeTa|DIANA|MirAncesTar|miranda_May_2021|miRcode|mirmap_May_2021|MiRNATIP|miRTar2GO|mirzag|MultiMiTar
PPRC1	Q5VV67		hsa-miR-503-5p	0.573213343	9	BCmicrO|Cupid|DIANA|MirAncesTar|miRcode|mirmap_May_2021|MiRNATIP|miRTar2GO|MultiMiTar
BBC3	Q96PG8		hsa-miR-503-5p	0.572868563	13	BCmicrO|bitargeting_May_2021|CoMeTa|DIANA|MirAncesTar|miranda_May_2021|miRcode|mirmap_May_2021|MiRNATIP|miRTar2GO|mirzag|MultiMiTar|PITA_May_2021
ATG5	Q9H1Y0		hsa-miR-503-5p	0.572619616	14	BCmicrO|bitargeting_May_2021|CoMeTa|Cupid|DIANA|MBStar|MirAncesTar|miranda_May_2021|miRcode|mirmap_May_2021|mirzag|MultiMiTar|PITA_May_2021|RNA22
FRS2	Q8WU20		hsa-miR-503-5p	0.572166387	10	BCmicrO|DIANA|MBStar|MirAncesTar|miRcode|mirmap_May_2021|MiRNATIP|miRTar2GO|MultiMiTar|RNA22
MYCL	P12524		hsa-miR-503-5p	0.572046333	13	BCmicrO|CoMeTa|DIANA|MBStar|MirAncesTar|miranda_May_2021|miRcode|mirmap_May_2021|MiRNATIP|mirzag|MultiMiTar|PITA_May_2021|RNA22
JADE1	Q6IE81		hsa-miR-503-5p	0.571934797	12	BCmicrO|bitargeting_May_2021|CoMeTa|DIANA|MBStar|MirAncesTar|miranda_May_2021|mirmap_May_2021|MiRNATIP|miRTar2GO|MultiMiTar|RNA22
PSKH1	P11801		hsa-miR-503-5p	0.571883925	11	BCmicrO|bitargeting_May_2021|CoMeTa|DIANA|MirAncesTar|miRcode|mirmap_May_2021|MiRNATIP|MultiMiTar|RNA22|TargetScan_v7_2
SOX11	P35716		hsa-miR-503-5p	0.571308322	12	BCmicrO|bitargeting_May_2021|CoMeTa|MBStar|MirAncesTar|miranda_May_2021|miRcode|mirmap_May_2021|MiRNATIP|miRTar2GO|MultiMiTar|RNA22
TYRO3	Q06418		hsa-miR-503-5p	0.571075317	12	BCmicrO|bitargeting_May_2021|CoMeTa|MirAncesTar|miranda_May_2021|mirbase|miRcode|mirmap_May_2021|miRTar2GO|MultiMiTar|PITA_May_2021|RNA22
STYX	Q8WUJ0		hsa-miR-503-5p	0.571074638	10	BCmicrO|DIANA|MBStar|MirAncesTar|miRcode|mirmap_May_2021|miRTar2GO|mirzag|RNA22|TargetScan_v7_2
EYA4	O95677		hsa-miR-503-5p	0.570746693	13	BCmicrO|bitargeting_May_2021|CoMeTa|DIANA|MBStar|MirAncesTar|miranda_May_2021|miRcode|mirmap_May_2021|MiRNATIP|miRTar2GO|MultiMiTar|PITA_May_2021
SLC25A22	Q9H936		hsa-miR-503-5p	0.570721596	14	BCmicrO|bitargeting_May_2021|CoMeTa|DIANA|MirAncesTar|miranda_May_2021|mirbase|miRcode|mirmap_May_2021|MiRNATIP|miRTar2GO|MultiMiTar|PITA_May_2021|RNA22
KIF1B	O60333		hsa-miR-503-5p	0.56921804	13	BCmicrO|bitargeting_May_2021|DIANA|MBStar|MirAncesTar|miranda_May_2021|miRcode|mirmap_May_2021|MiRNATIP|miRTar2GO|MultiMiTar|PITA_May_2021|RNA22
VAMP1	P23763		hsa-miR-503-5p	0.568316373	13	BCmicrO|bitargeting_May_2021|CoMeTa|DIANA|MirAncesTar|miranda_May_2021|miRcode|mirmap_May_2021|miRTar2GO|mirzag|MultiMiTar|PITA_May_2021|RNA22
TMEM237	Q96Q45		hsa-miR-503-5p	0.567685012	10	BCmicrO|DIANA|MBStar|MirAncesTar|miRcode|mirmap_May_2021|MiRNATIP|miRTar2GO|MultiMiTar|RNA22
LAMC1	P11047		hsa-miR-503-5p	0.567315667	12	BCmicrO|bitargeting_May_2021|DIANA|MBStar|MirAncesTar|miranda_May_2021|miRcode|mirmap_May_2021|MiRNATIP|miRTar2GO|MultiMiTar|RNA22
STARD13	Q9Y3M8		hsa-miR-503-5p	0.567108984	13	BCmicrO|bitargeting_May_2021|DIANA|MBStar|MirAncesTar|miranda_May_2021|miRcode|mirmap_May_2021|MiRNATIP|miRTar2GO|mirzag|PITA_May_2021|RNA22
UNC13A	Q9UPW8		hsa-miR-503-5p	0.566499346	11	BCmicrO|bitargeting_May_2021|CoMeTa|DIANA|MirAncesTar|miRcode|miRDB_v6|mirmap_May_2021|MiRNATIP|RNA22|TargetScan_v7_2
RNF8	O76064		hsa-miR-503-5p	0.566384765	12	BCmicrO|bitargeting_May_2021|CoMeTa|DIANA|MBStar|MirAncesTar|miranda_May_2021|miRcode|mirmap_May_2021|miRTar2GO|MultiMiTar|RNA22
CAB39	Q9Y376		hsa-miR-503-5p	0.566123892	11	BCmicrO|bitargeting_May_2021|CoMeTa|DIANA|MBStar|MirAncesTar|miranda_May_2021|mirmap_May_2021|MiRNATIP|miRTar2GO|MultiMiTar
PGM2L1	Q6PCE3		hsa-miR-503-5p	0.565477818	9	BCmicrO|DIANA|MBStar|MirAncesTar|miRcode|mirmap_May_2021|MiRNATIP|MultiMiTar|TargetScan_v7_2
MMP16	P51512		hsa-miR-503-5p	0.565299538	13	BCmicrO|bitargeting_May_2021|CoMeTa|DIANA|MBStar|MirAncesTar|miranda_May_2021|miRcode|mirmap_May_2021|MiRNATIP|mirzag|MultiMiTar|RNA22
OTUB1	Q96FW1		hsa-miR-503-5p	0.565156261	13	BCmicrO|bitargeting_May_2021|CoMeTa|MirAncesTar|miranda_May_2021|mirbase|miRcode|mirmap_May_2021|MiRNATIP|miRTar2GO|MultiMiTar|PITA_May_2021|rnahybrid_May_2021
SH3BGRL2	Q9UJC5		hsa-miR-503-5p	0.564089252	11	BCmicrO|Cupid|DIANA|MBStar|MirAncesTar|miRcode|mirmap_May_2021|MiRNATIP|miRTar2GO|mirzag|MultiMiTar
DAGLA	Q9Y4D2		hsa-miR-503-5p	0.563877943	13	BCmicrO|bitargeting_May_2021|CoMeTa|DIANA|MirAncesTar|miranda_May_2021|miRcode|mirmap_May_2021|MiRNATIP|miRTar2GO|MultiMiTar|PITA_May_2021|RNA22
LTBP1	Q14766		hsa-miR-503-5p	0.56387247	10	BCmicrO|Cupid|DIANA|miRcode|mirmap_May_2021|MiRNATIP|miRTar2GO|mirzag|MultiMiTar|RNA22
ZNF436	Q9C0F3		hsa-miR-503-5p	0.563571114	12	BCmicrO|bitargeting_May_2021|DIANA|MBStar|MirAncesTar|miranda_May_2021|mirmap_May_2021|MiRNATIP|miRTar2GO|MultiMiTar|PITA_May_2021|RNA22
MIDN	Q504T8		hsa-miR-503-5p	0.563540094	11	BCmicrO|bitargeting_May_2021|MirAncesTar|miranda_May_2021|miRcode|mirmap_May_2021|MiRNATIP|miRTar2GO|PACCMIT|RNA22|TargetScan_v7_2
CLCN4	P51793		hsa-miR-503-5p	0.563080669	14	BCmicrO|bitargeting_May_2021|DIANA|MBStar|MirAncesTar|miranda_May_2021|miRcode|miRDB_v6|mirmap_May_2021|miRTar2GO|mirzag|MultiMiTar|PITA_May_2021|RNA22
HDGF	P51858		hsa-miR-503-5p	0.561712231	14	BCmicrO|bitargeting_May_2021|CoMeTa|Cupid|DIANA|MirAncesTar|miranda_May_2021|mirbase|mirmap_May_2021|MiRNATIP|MultiMiTar|PITA_May_2021|RNA22|rnahybrid_May_2021
ARFGAP2	Q8N6H7		hsa-miR-503-5p	0.561254339	14	BCmicrO|bitargeting_May_2021|CoMeTa|DIANA|MirAncesTar|miranda_May_2021|mirbase|miRcode|mirmap_May_2021|MiRNATIP|miRTar2GO|MultiMiTar|PITA_May_2021|RNA22
DOCK4	Q8N1I0		hsa-miR-503-5p	0.56117127	11	BCmicrO|DIANA|MBStar|MirAncesTar|miranda_May_2021|miRcode|mirmap_May_2021|MiRNATIP|miRTar2GO|MultiMiTar|RNA22
SEH1L	Q96EE3		hsa-miR-503-5p	0.561109187	11	BCmicrO|CoMeTa|DIANA|MBStar|MirAncesTar|miranda_May_2021|mirmap_May_2021|MiRNATIP|miRTar2GO|MultiMiTar|RNA22
DMPK	Q09013		hsa-miR-503-5p	0.560922001	14	BCmicrO|bitargeting_May_2021|CoMeTa|DIANA|MBStar|MirAncesTar|miranda_May_2021|miRcode|mirmap_May_2021|MiRNATIP|MirSNPInTarget|miRTar2GO|PITA_May_2021|RNA22
TBRG1	Q3YBR2		hsa-miR-503-5p	0.560850691	12	BCmicrO|DIANA|MBStar|MirAncesTar|miranda_May_2021|miRcode|mirmap_May_2021|MiRNATIP|miRTar2GO|mirzag|MultiMiTar|RNA22
TMC7	Q7Z402		hsa-miR-503-5p	0.560703697	10	BCmicrO|DIANA|MirAncesTar|miRcode|miRDB_v6|mirmap_May_2021|MiRNATIP|miRTar2GO|mirzag|TargetScan_v7_2
CDS2	O95674		hsa-miR-503-5p	0.560129303	13	BCmicrO|bitargeting_May_2021|CoMeTa|DIANA|MirAncesTar|miranda_May_2021|miRcode|mirmap_May_2021|MiRNATIP|miRTar2GO|MultiMiTar|PITA_May_2021|RNA22
PARM1	Q6UWI2		hsa-miR-503-5p	0.559929567	12	BCmicrO|DIANA|MBStar|MirAncesTar|miRcode|miRDB_v6|mirmap_May_2021|MiRNATIP|miRTar2GO|mirzag|MultiMiTar|RNA22
ATG14	Q6ZNE5		hsa-miR-503-5p	0.559924018	12	BCmicrO|CoMeTa|DIANA|MBStar|MirAncesTar|miranda_May_2021|mirmap_May_2021|MiRNATIP|miRTar2GO|MultiMiTar|PITA_May_2021|RNA22
INSYN2A	Q6ZSG2		hsa-miR-503-5p	0.559456494	11	BCmicrO|Cupid|DIANA|MBStar|MirAncesTar|miRcode|miRDB_v6|mirmap_May_2021|MiRNATIP|MultiMiTar|RNA22
RUNX1T1	Q06455		hsa-miR-503-5p	0.559231724	11	BCmicrO|DIANA|MBStar|MirAncesTar|miRcode|mirmap_May_2021|MiRNATIP|miRTar2GO|mirzag|MultiMiTar|RNA22
SETD1B	Q9UPS6		hsa-miR-503-5p	0.559215936	11	BCmicrO|DIANA|MBStar|MirAncesTar|miRcode|mirmap_May_2021|MiRNATIP|miRTar2GO|mirzag|RNA22|TargetScan_v7_2
SGCD	Q92629		hsa-miR-503-5p	0.55795009	11	BCmicrO|bitargeting_May_2021|CoMeTa|MBStar|MirAncesTar|miranda_May_2021|mirmap_May_2021|MiRNATIP|MultiMiTar|PITA_May_2021|RNA22
SEL1L3	Q68CR1		hsa-miR-503-5p	0.557903217	12	BCmicrO|bitargeting_May_2021|Cupid|DIANA|MBStar|MirAncesTar|miRcode|mirmap_May_2021|MiRNATIP|mirzag|MultiMiTar|RNA22
BTBD9	Q96Q07		hsa-miR-503-5p	0.557092791	15	BCmicrO|bitargeting_May_2021|DIANA|MBStar|MirAncesTar|miranda_May_2021|mirbase|miRcode|mirmap_May_2021|MiRNATIP|MirSNPInTarget|mirzag|MultiMiTar|PITA_May_2021|RNA22
SRGAP3	O43295		hsa-miR-503-5p	0.556892715	11	BCmicrO|bitargeting_May_2021|MBStar|MirAncesTar|miRcode|mirmap_May_2021|MiRNATIP|miRTar2GO|mirzag|MultiMiTar|RNA22
ISLR	O14498		hsa-miR-503-5p	0.556873632	11	BCmicrO|bitargeting_May_2021|DIANA|MirAncesTar|mirbase|miRcode|miRDB_v6|mirmap_May_2021|mirzag|RNA22|TargetScan_v7_2
HSPG2	P98160		hsa-miR-503-5p	0.556465996	11	BCmicrO|CoMeTa|MirAncesTar|miRcode|miRDB_v6|mirmap_May_2021|MiRNATIP|miRTar2GO|mirzag|MultiMiTar|RNA22
SLC25A29	Q8N8R3		hsa-miR-503-5p	0.556218663	10	BCmicrO|bitargeting_May_2021|DIANA|MirAncesTar|miranda_May_2021|miRcode|mirmap_May_2021|miRTar2GO|RNA22|TargetScan_v7_2
PDCD6IP	Q8WUM4		hsa-miR-503-5p	0.555651069	13	BCmicrO|bitargeting_May_2021|DIANA|MBStar|MirAncesTar|miranda_May_2021|miRcode|mirmap_May_2021|MiRNATIP|miRTar2GO|MultiMiTar|PITA_May_2021|RNA22
GRB2	P62993		hsa-miR-503-5p	0.555557977	12	BCmicrO|bitargeting_May_2021|CoMeTa|MBStar|MirAncesTar|miranda_May_2021|mirmap_May_2021|MiRNATIP|miRTar2GO|MultiMiTar|PITA_May_2021|RNA22
GLS2	Q9UI32		hsa-miR-503-5p	0.555281854	14	BCmicrO|bitargeting_May_2021|CoMeTa|Cupid|DIANA|MirAncesTar|miranda_May_2021|mirbase|miRcode|mirmap_May_2021|MiRNATIP|mirzag|MultiMiTar|RNA22
PAG1	Q9NWQ8		hsa-miR-503-5p	0.555263218	12	BCmicrO|DIANA|MBStar|MirAncesTar|miranda_May_2021|miRcode|mirmap_May_2021|MiRNATIP|miRTar2GO|MultiMiTar|PITA_May_2021|RNA22
PIM1	P11309		hsa-miR-503-5p	0.555196215	12	BCmicrO|bitargeting_May_2021|CoMeTa|MirAncesTar|miranda_May_2021|miRcode|mirmap_May_2021|MiRNATIP|miRTar2GO|MultiMiTar|PITA_May_2021|RNA22
KLF7	O75840		hsa-miR-503-5p	0.555194308	13	BCmicrO|CoMeTa|DIANA|MBStar|MirAncesTar|miranda_May_2021|mirbase|mirmap_May_2021|MiRNATIP|miRTar2GO|MultiMiTar|PITA_May_2021|RNA22
TNRC6A	Q8NDV7		hsa-miR-503-5p	0.554851124	12	BCmicrO|bitargeting_May_2021|DIANA|MBStar|MirAncesTar|miranda_May_2021|miRcode|mirmap_May_2021|MiRNATIP|miRTar2GO|MultiMiTar|RNA22
ATP6V1B2	P21281		hsa-miR-503-5p	0.554833919	11	BCmicrO|bitargeting_May_2021|CoMeTa|DIANA|MirAncesTar|miranda_May_2021|mirbase|miRcode|mirmap_May_2021|MiRNATIP|MultiMiTar
CTNND1	O60716		hsa-miR-503-5p	0.553824462	12	BCmicrO|DIANA|MBStar|MirAncesTar|miRcode|mirmap_May_2021|MiRNATIP|miRTar2GO|mirzag|MultiMiTar|PITA_May_2021|RNA22
SETD3	Q86TU7		hsa-miR-503-5p	0.552991558	13	BCmicrO|CoMeTa|Cupid|MBStar|MirAncesTar|miranda_May_2021|mirbase|mirmap_May_2021|MiRNATIP|miRTar2GO|MultiMiTar|PITA_May_2021|RNA22
SSR1	P43307		hsa-miR-503-5p	0.552824096	12	BCmicrO|bitargeting_May_2021|DIANA|MBStar|MirAncesTar|miranda_May_2021|miRcode|mirmap_May_2021|MiRNATIP|miRTar2GO|MultiMiTar|RNA22
YWHAE	P62258		hsa-miR-503-5p	0.552324464	11	BCmicrO|Cupid|DIANA|MBStar|MirAncesTar|miRcode|mirmap_May_2021|MiRNATIP|miRTar2GO|MultiMiTar|RNA22
ANKRD52	Q8NB46		hsa-miR-503-5p	0.552322492	12	BCmicrO|bitargeting_May_2021|DIANA|MirAncesTar|miranda_May_2021|miRcode|mirmap_May_2021|MiRNATIP|miRTar2GO|MultiMiTar|PITA_May_2021|RNA22
CREB5	Q02930		hsa-miR-503-5p	0.551825209	11	BCmicrO|Cupid|DIANA|MBStar|MirAncesTar|miRcode|mirmap_May_2021|MiRNATIP|mirzag|MultiMiTar|PITA_May_2021
C12orf76	Q8N812		hsa-miR-503-5p	0.551748472	10	BCmicrO|Cupid|MirAncesTar|miRcode|miRDB_v6|mirmap_May_2021|MiRNATIP|miRTar2GO|mirzag|MultiMiTar
AIFM1	O95831		hsa-miR-503-5p	0.551050299	11	BCmicrO|bitargeting_May_2021|DIANA|MirAncesTar|miranda_May_2021|miRcode|mirmap_May_2021|MiRNATIP|mirzag|PITA_May_2021|TargetScan_v7_2
SLC24A3	Q9HC58		hsa-miR-503-5p	0.550802312	11	BCmicrO|CoMeTa|DIANA|MBStar|MirAncesTar|miRcode|miRDB_v6|mirmap_May_2021|mirzag|MultiMiTar|RNA22
ASB6	Q9NWX5		hsa-miR-503-5p	0.550756484	12	BCmicrO|bitargeting_May_2021|CoMeTa|MBStar|MirAncesTar|miranda_May_2021|mirmap_May_2021|MiRNATIP|MirSNPInTarget|MultiMiTar|RNA22|TargetScan_v7_2
SUN1	O94901		hsa-miR-503-5p	0.550708087	12	BCmicrO|bitargeting_May_2021|CoMeTa|DIANA|MirAncesTar|miranda_May_2021|miRcode|mirmap_May_2021|MiRNATIP|miRTar2GO|MultiMiTar|PITA_May_2021
SUPT16H	Q9Y5B9		hsa-miR-503-5p	0.550513665	12	BCmicrO|bitargeting_May_2021|CoMeTa|MBStar|MirAncesTar|miranda_May_2021|mirbase|mirmap_May_2021|MiRNATIP|miRTar2GO|MultiMiTar|RNA22
SLC4A7	Q9Y6M7		hsa-miR-503-5p	0.550258595	10	BCmicrO|Cupid|DIANA|MBStar|MirAncesTar|miRcode|mirmap_May_2021|MiRNATIP|miRTar2GO|MultiMiTar
DSC2	Q02487		hsa-miR-503-5p	0.549498947	11	BCmicrO|DIANA|MBStar|MirAncesTar|miRcode|mirmap_May_2021|MiRNATIP|miRTar2GO|MultiMiTar|PITA_May_2021|RNA22
PPP2R1A	P30153		hsa-miR-503-5p	0.549383996	14	BCmicrO|bitargeting_May_2021|CoMeTa|DIANA|MBStar|MirAncesTar|miranda_May_2021|mirbase|miRcode|mirmap_May_2021|MiRNATIP|miRTar2GO|MultiMiTar|RNA22
ZBTB44	Q8NCP5		hsa-miR-503-5p	0.549068723	12	BCmicrO|DIANA|MBStar|MirAncesTar|miranda_May_2021|miRcode|miRDB_v6|mirmap_May_2021|MiRNATIP|miRTar2GO|mirzag|PITA_May_2021
NOL4L	Q96MY1		hsa-miR-503-5p	0.549039101	9	BCmicrO|DIANA|MBStar|MirAncesTar|miRcode|mirmap_May_2021|miRTar2GO|RNA22|TargetScan_v7_2
PDLIM5	Q96HC4		hsa-miR-503-5p	0.548304754	13	BCmicrO|bitargeting_May_2021|CoMeTa|MBStar|MirAncesTar|miranda_May_2021|miRcode|mirmap_May_2021|MiRNATIP|miRTar2GO|mirzag|PITA_May_2021|RNA22
FSTL1	Q12841		hsa-miR-503-5p	0.54781311	11	BCmicrO|DIANA|MirAncesTar|miranda_May_2021|miRcode|mirmap_May_2021|MiRNATIP|miRTar2GO|mirzag|RNA22|TargetScan_v7_2
PLXNA2	O75051		hsa-miR-503-5p	0.547547219	12	BCmicrO|bitargeting_May_2021|CoMeTa|MirAncesTar|miranda_May_2021|miRcode|mirmap_May_2021|MiRNATIP|MirSNPInTarget|MultiMiTar|PITA_May_2021|RNA22
JADE2	Q9NQC1		hsa-miR-503-5p	0.547056165	13	BCmicrO|bitargeting_May_2021|CoMeTa|DIANA|MBStar|MirAncesTar|miranda_May_2021|miRcode|mirmap_May_2021|miRTar2GO|mirzag|PITA_May_2021|RNA22
DCTN5	Q9BTE1		hsa-miR-503-5p	0.546604368	14	BCmicrO|bitargeting_May_2021|DIANA|MBStar|MirAncesTar|miranda_May_2021|miRcode|mirmap_May_2021|MiRNATIP|MirSNPInTarget|miRTar2GO|mirzag|PITA_May_2021|RNA22
AGPS	O00116		hsa-miR-503-5p	0.546174799	10	BCmicrO|DIANA|MBStar|MirAncesTar|miRcode|mirmap_May_2021|MiRNATIP|miRTar2GO|MultiMiTar|RNA22
NBR1	Q14596		hsa-miR-503-5p	0.545908899	11	BCmicrO|bitargeting_May_2021|CoMeTa|MirAncesTar|miranda_May_2021|mirmap_May_2021|MiRNATIP|miRTar2GO|MultiMiTar|PITA_May_2021|RNA22
BCL11A	Q9H165		hsa-miR-503-5p	0.545690476	11	BCmicrO|bitargeting_May_2021|MBStar|MirAncesTar|miranda_May_2021|mirmap_May_2021|MiRNATIP|miRTar2GO|MultiMiTar|PITA_May_2021|RNA22
MAPK3	P27361		hsa-miR-503-5p	0.545443057	14	BCmicrO|bitargeting_May_2021|DIANA|MirAncesTar|miranda_May_2021|mirbase|miRcode|mirmap_May_2021|MiRNATIP|MirSNPInTarget|miRTar2GO|MultiMiTar|PITA_May_2021|RNA22
NECTIN1	Q15223		hsa-miR-503-5p	0.545142225	10	BCmicrO|bitargeting_May_2021|DIANA|MirAncesTar|miRcode|mirmap_May_2021|MiRNATIP|MultiMiTar|RNA22|TargetScan_v7_2
PDPK1	O15530		hsa-miR-503-5p	0.545032045	12	BCmicrO|bitargeting_May_2021|CoMeTa|DIANA|MirAncesTar|miranda_May_2021|miRcode|mirmap_May_2021|MiRNATIP|miRTar2GO|MultiMiTar|RNA22
NSMF	Q6X4W1		hsa-miR-503-5p	0.544832358	13	BCmicrO|bitargeting_May_2021|DIANA|MBStar|MirAncesTar|miranda_May_2021|miRcode|mirmap_May_2021|MiRNATIP|MirSNPInTarget|miRTar2GO|MultiMiTar|RNA22
HIVEP2	P31629		hsa-miR-503-5p	0.544696675	12	BCmicrO|bitargeting_May_2021|CoMeTa|Cupid|DIANA|MBStar|MirAncesTar|miranda_May_2021|miRcode|mirmap_May_2021|MiRNATIP|RNA22
MAPK1IP1L	Q8NDC0		hsa-miR-503-5p	0.544665983	10	BCmicrO|DIANA|MBStar|MirAncesTar|miRcode|mirmap_May_2021|MiRNATIP|miRTar2GO|MultiMiTar|RNA22
BAIAP2	Q9UQB8		hsa-miR-503-5p	0.544360748	12	BCmicrO|bitargeting_May_2021|CoMeTa|DIANA|MirAncesTar|miranda_May_2021|miRcode|mirmap_May_2021|MiRNATIP|miRTar2GO|MultiMiTar|RNA22
NOL4	O94818		hsa-miR-503-5p	0.544275907	13	BCmicrO|bitargeting_May_2021|Cupid|DIANA|MirAncesTar|miranda_May_2021|miRcode|mirmap_May_2021|MiRNATIP|mirzag|MultiMiTar|PITA_May_2021|RNA22
CAMSAP2	Q08AD1		hsa-miR-503-5p	0.543335025	11	BCmicrO|DIANA|MBStar|MirAncesTar|miRcode|mirmap_May_2021|MiRNATIP|miRTar2GO|mirzag|MultiMiTar|RNA22
CDC14B	O60729		hsa-miR-503-5p	0.54295536	12	BCmicrO|bitargeting_May_2021|DIANA|MBStar|MirAncesTar|miranda_May_2021|miRcode|mirmap_May_2021|MiRNATIP|MultiMiTar|PITA_May_2021|RNA22
NOTCH2	Q04721		hsa-miR-503-5p	0.542174361	11	BCmicrO|DIANA|MBStar|MirAncesTar|miRcode|mirmap_May_2021|MiRNATIP|miRTar2GO|MultiMiTar|PITA_May_2021|RNA22
TRPS1	Q9UHF7		hsa-miR-503-5p	0.542120442	9	BCmicrO|MBStar|MirAncesTar|miRcode|mirmap_May_2021|MiRNATIP|miRTar2GO|MultiMiTar|RNA22
TRIM37	O94972		hsa-miR-503-5p	0.541773423	11	BCmicrO|CoMeTa|DIANA|MBStar|miranda_May_2021|miRcode|mirmap_May_2021|MiRNATIP|mirzag|MultiMiTar|RNA22
USP12P1		Yes	hsa-miR-503-5p	0.541207171	8	BCmicrO|Cupid|DIANA|MirAncesTar|miRcode|MiRNATIP|miRTar2GO|mirzag
ELOVL6	Q9H5J4		hsa-miR-503-5p	0.541185687	13	BCmicrO|bitargeting_May_2021|DIANA|MBStar|MirAncesTar|miranda_May_2021|miRcode|mirmap_May_2021|MiRNATIP|miRTar2GO|MultiMiTar|PITA_May_2021|RNA22
PRKCA	P17252		hsa-miR-503-5p	0.541013384	10	BCmicrO|bitargeting_May_2021|MBStar|MirAncesTar|miranda_May_2021|mirmap_May_2021|MiRNATIP|miRTar2GO|MultiMiTar|RNA22
SLC7A2	P52569		hsa-miR-503-5p	0.540856475	12	BCmicrO|bitargeting_May_2021|DIANA|MBStar|MirAncesTar|miranda_May_2021|miRcode|mirmap_May_2021|MiRNATIP|miRTar2GO|MultiMiTar|RNA22
MAFB	Q9Y5Q3		hsa-miR-503-5p	0.540281606	12	BCmicrO|CoMeTa|DIANA|MirAncesTar|miranda_May_2021|mirbase|miRcode|mirmap_May_2021|MiRNATIP|mirzag|MultiMiTar|RNA22
SREK1	Q8WXA9		hsa-miR-503-5p	0.539640062	12	BCmicrO|bitargeting_May_2021|DIANA|MBStar|MirAncesTar|miranda_May_2021|miRcode|mirmap_May_2021|MiRNATIP|miRTar2GO|MultiMiTar|PITA_May_2021
SFXN1	Q9H9B4		hsa-miR-503-5p	0.5395002	11	BCmicrO|bitargeting_May_2021|DIANA|MirAncesTar|miRcode|mirmap_May_2021|MiRNATIP|miRTar2GO|mirzag|MultiMiTar|RNA22
ADAMTS1	Q9UHI8		hsa-miR-503-5p	0.5391621	13	BCmicrO|CoMeTa|DIANA|MBStar|MirAncesTar|miranda_May_2021|miRcode|miRDB_v6|mirmap_May_2021|MiRNATIP|miRTar2GO|mirzag|PITA_May_2021
SRSF10	O75494		hsa-miR-503-5p	0.539017075	9	BCmicrO|Cupid|MBStar|MirAncesTar|miRcode|mirmap_May_2021|MiRNATIP|mirzag|TargetScan_v7_2
ARL3	P36405		hsa-miR-503-5p	0.538586733	11	BCmicrO|bitargeting_May_2021|CoMeTa|DIANA|MBStar|MirAncesTar|miranda_May_2021|mirmap_May_2021|MiRNATIP|mirzag|MultiMiTar
DNAAF9	Q5TEA3		hsa-miR-503-5p	0.538406631	10	BCmicrO|bitargeting_May_2021|MBStar|MirAncesTar|miRcode|mirmap_May_2021|MiRNATIP|miRTar2GO|RNA22|TargetScan_v7_2
MACIR	Q96GV9		hsa-miR-503-5p	0.538000205	12	BCmicrO|bitargeting_May_2021|CoMeTa|MBStar|MirAncesTar|miranda_May_2021|miRcode|mirmap_May_2021|MiRNATIP|miRTar2GO|MultiMiTar|RNA22
CAPRIN1	Q14444		hsa-miR-503-5p	0.537600754	11	BCmicrO|DIANA|MBStar|MirAncesTar|miRcode|mirmap_May_2021|MiRNATIP|miRTar2GO|mirzag|MultiMiTar|RNA22
SYS1	Q8N2H4		hsa-miR-503-5p	0.537594206	10	BCmicrO|MirAncesTar|miRcode|mirmap_May_2021|MiRNATIP|miRTar2GO|mirzag|MultiMiTar|PITA_May_2021|RNA22
FBXL18	Q96ME1		hsa-miR-503-5p	0.537382326	11	BCmicrO|bitargeting_May_2021|CoMeTa|MirAncesTar|miranda_May_2021|miRcode|mirmap_May_2021|miRTar2GO|mirzag|PITA_May_2021|RNA22
CACNB1	Q02641		hsa-miR-503-5p	0.537252833	11	BCmicrO|bitargeting_May_2021|CoMeTa|DIANA|MirAncesTar|miranda_May_2021|miRcode|mirmap_May_2021|MiRNATIP|MultiMiTar|PITA_May_2021
CPEB4	Q17RY0		hsa-miR-503-5p	0.537068236	9	BCmicrO|DIANA|MirAncesTar|miRcode|mirmap_May_2021|MiRNATIP|miRTar2GO|MultiMiTar|RNA22
BTBD3	Q9Y2F9		hsa-miR-503-5p	0.536572722	13	BCmicrO|bitargeting_May_2021|CoMeTa|DIANA|MBStar|MirAncesTar|miranda_May_2021|miRcode|mirmap_May_2021|MiRNATIP|MultiMiTar|PITA_May_2021|RNA22
CLTC	Q00610		hsa-miR-503-5p	0.536434037	13	BCmicrO|bitargeting_May_2021|DIANA|MBStar|MirAncesTar|miranda_May_2021|miRcode|mirmap_May_2021|MiRNATIP|miRTar2GO|MirTar2|PITA_May_2021|RNA22
MTCH2	Q9Y6C9		hsa-miR-503-5p	0.536123603	11	BCmicrO|CoMeTa|DIANA|MirAncesTar|miranda_May_2021|miRcode|mirmap_May_2021|MiRNATIP|MirSNPInTarget|miRTar2GO|mirzag
ACOX1	Q15067		hsa-miR-503-5p	0.536025587	13	BCmicrO|bitargeting_May_2021|DIANA|MBStar|MirAncesTar|miranda_May_2021|miRcode|mirmap_May_2021|MiRNATIP|miRTar2GO|MultiMiTar|PITA_May_2021|RNA22
FKRP	Q9H9S5		hsa-miR-503-5p	0.535563094	8	BCmicrO|DIANA|MirAncesTar|miRcode|mirmap_May_2021|MiRNATIP|miRTar2GO|TargetScan_v7_2
KLHL26	Q53HC5		hsa-miR-503-5p	0.535383028	11	BCmicrO|bitargeting_May_2021|DIANA|MirAncesTar|miranda_May_2021|miRcode|miRDB_v6|mirmap_May_2021|miRTar2GO|mirzag|PITA_May_2021
NUP98	P52948		hsa-miR-503-5p	0.535257143	10	BCmicrO|MBStar|MirAncesTar|miranda_May_2021|miRcode|mirmap_May_2021|MiRNATIP|miRTar2GO|MultiMiTar|RNA22
SMG5	Q9UPR3		hsa-miR-503-5p	0.535117014	9	BCmicrO|DIANA|MirAncesTar|miRcode|mirmap_May_2021|MiRNATIP|miRTar2GO|MultiMiTar|RNA22
LRRK1	Q38SD2		hsa-miR-503-5p	0.534909424	13	BCmicrO|bitargeting_May_2021|CoMeTa|DIANA|MirAncesTar|miranda_May_2021|miRcode|miRDB_v6|mirmap_May_2021|mirzag|MultiMiTar|PITA_May_2021|RNA22
SCN2A	Q99250		hsa-miR-503-5p	0.534488889	11	BCmicrO|DIANA|MBStar|MirAncesTar|miranda_May_2021|miRcode|mirmap_May_2021|MiRNATIP|MultiMiTar|PITA_May_2021|RNA22
RAB12	Q6IQ22		hsa-miR-503-5p	0.534378639	12	BCmicrO|Cupid|DIANA|MirAncesTar|miranda_May_2021|miRcode|mirmap_May_2021|MiRNATIP|miRTar2GO|MirTar2|mirzag|PITA_May_2021
CCNT2	O60583		hsa-miR-503-5p	0.534332861	9	BCmicrO|DIANA|MBStar|MirAncesTar|mirmap_May_2021|MiRNATIP|miRTar2GO|MultiMiTar|PITA_May_2021
MARCHF9	Q86YJ5		hsa-miR-503-5p	0.534234569	9	BCmicrO|DIANA|MirAncesTar|miRcode|mirmap_May_2021|mirzag|MultiMiTar|RNA22|TargetScan_v7_2
KPNA1	P52294		hsa-miR-503-5p	0.533881254	8	BCmicrO|MBStar|MirAncesTar|miRcode|mirmap_May_2021|MiRNATIP|miRTar2GO|MultiMiTar
LIMD1	Q9UGP4		hsa-miR-503-5p	0.533653961	13	BCmicrO|bitargeting_May_2021|CoMeTa|DIANA|MBStar|MirAncesTar|miranda_May_2021|miRcode|mirmap_May_2021|MiRNATIP|miRTar2GO|PITA_May_2021|RNA22
ZBTB10	Q96DT7		hsa-miR-503-5p	0.533144776	11	BCmicrO|CoMeTa|MBStar|MirAncesTar|miranda_May_2021|miRcode|mirmap_May_2021|MiRNATIP|miRTar2GO|MultiMiTar|RNA22
MOV10	Q9HCE1		hsa-miR-503-5p	0.532896112	11	BCmicrO|DIANA|MirAncesTar|miRcode|miRDB_v6|mirmap_May_2021|MiRNATIP|miRTar2GO|mirzag|MultiMiTar|RNA22
KLHL18	O94889		hsa-miR-503-5p	0.532819173	12	BCmicrO|bitargeting_May_2021|CoMeTa|MBStar|MirAncesTar|miranda_May_2021|miRcode|mirmap_May_2021|MiRNATIP|MultiMiTar|PITA_May_2021|RNA22
UBE4A	Q14139		hsa-miR-503-5p	0.532623231	9	BCmicrO|DIANA|MBStar|MirAncesTar|miRcode|mirmap_May_2021|MiRNATIP|miRTar2GO|MultiMiTar
AGO1	Q9UL18		hsa-miR-503-5p	0.532527407	10	BCmicrO|bitargeting_May_2021|DIANA|MirAncesTar|miRcode|mirmap_May_2021|MiRNATIP|MultiMiTar|PITA_May_2021|RNA22
HNRNPA2B1	P22626		hsa-miR-503-5p	0.532241502	9	BCmicrO|MBStar|MirAncesTar|miRcode|mirmap_May_2021|MiRNATIP|miRTar2GO|MultiMiTar|RNA22
RCOR3	Q9P2K3		hsa-miR-503-5p	0.532081912	11	BCmicrO|CoMeTa|Cupid|DIANA|MBStar|MirAncesTar|miranda_May_2021|mirmap_May_2021|MiRNATIP|MultiMiTar|RNA22
FASN	P49327		hsa-miR-503-5p	0.53204987	12	BCmicrO|bitargeting_May_2021|CoMeTa|DIANA|MirAncesTar|miranda_May_2021|miRcode|mirmap_May_2021|MiRNATIP|miRTar2GO|MultiMiTar|RNA22
ATP11A	P98196		hsa-miR-503-5p	0.531974034	12	BCmicrO|bitargeting_May_2021|DIANA|MBStar|MirAncesTar|miranda_May_2021|miRcode|mirmap_May_2021|MiRNATIP|miRTar2GO|PACCMIT|RNA22
CHD7	Q9P2D1		hsa-miR-503-5p	0.531950422	13	BCmicrO|bitargeting_May_2021|DIANA|MBStar|MirAncesTar|miranda_May_2021|miRcode|mirmap_May_2021|MiRNATIP|miRTar2GO|MultiMiTar|PITA_May_2021|RNA22
EIF2B5	Q13144		hsa-miR-503-5p	0.531421561	12	BCmicrO|bitargeting_May_2021|CoMeTa|Cupid|MirAncesTar|miranda_May_2021|mirbase|miRcode|mirmap_May_2021|MultiMiTar|PITA_May_2021|RNA22
KMT2D	O14686		hsa-miR-503-5p	0.531263842	11	BCmicrO|bitargeting_May_2021|DIANA|MBStar|MirAncesTar|miRcode|mirmap_May_2021|MiRNATIP|miRTar2GO|MultiMiTar|RNA22
ZNF609	O15014		hsa-miR-503-5p	0.531111605	12	BCmicrO|bitargeting_May_2021|DIANA|MBStar|MirAncesTar|miRcode|mirmap_May_2021|MiRNATIP|miRTar2GO|MultiMiTar|PITA_May_2021|RNA22
LDLRAD4	O15165		hsa-miR-503-5p	0.531045875	10	BCmicrO|bitargeting_May_2021|MBStar|MirAncesTar|miranda_May_2021|mirmap_May_2021|MiRNATIP|MultiMiTar|PITA_May_2021|RNA22
OMG	P23515		hsa-miR-503-5p	0.530961378	10	BCmicrO|DIANA|MirAncesTar|mirbase|miRcode|miRDB_v6|mirmap_May_2021|mirzag|PITA_May_2021|RNA22
SP1	P08047		hsa-miR-503-5p	0.530689124	9	BCmicrO|Cupid|DIANA|MirAncesTar|miRcode|mirmap_May_2021|MiRNATIP|MultiMiTar|RNA22
CTIF	O43310		hsa-miR-503-5p	0.530439582	12	BCmicrO|CoMeTa|MBStar|MirAncesTar|miranda_May_2021|miRcode|mirmap_May_2021|MiRNATIP|miRTar2GO|MultiMiTar|PITA_May_2021|RNA22
TMEM47	Q9BQJ4		hsa-miR-503-5p	0.530226101	11	BCmicrO|DIANA|MBStar|MirAncesTar|miRcode|mirmap_May_2021|MiRNATIP|miRTar2GO|mirzag|MultiMiTar|RNA22
SHROOM4	Q9ULL8		hsa-miR-503-5p	0.529933492	11	BCmicrO|bitargeting_May_2021|MBStar|MirAncesTar|miranda_May_2021|miRcode|mirmap_May_2021|MiRNATIP|MultiMiTar|PITA_May_2021|RNA22
MECP2	P51608		hsa-miR-503-5p	0.52972519	12	BCmicrO|DIANA|MBStar|MirAncesTar|miranda_May_2021|miRcode|mirmap_May_2021|MiRNATIP|miRTar2GO|MultiMiTar|PITA_May_2021|RNA22
GPCPD1	Q9NPB8		hsa-miR-503-5p	0.529687927	11	BCmicrO|bitargeting_May_2021|DIANA|MBStar|MirAncesTar|miRcode|mirmap_May_2021|MiRNATIP|miRTar2GO|MultiMiTar|RNA22
GDA	Q9Y2T3		hsa-miR-503-5p	0.528549347	9	BCmicrO|DIANA|MirAncesTar|miRcode|mirmap_May_2021|MiRNATIP|miRTar2GO|MultiMiTar|RNA22
CDK6	Q00534		hsa-miR-503-5p	0.528515462	12	BCmicrO|bitargeting_May_2021|DIANA|MBStar|MirAncesTar|miranda_May_2021|mirmap_May_2021|MiRNATIP|miRTar2GO|MultiMiTar|PITA_May_2021|RNA22
SNPH	O15079		hsa-miR-503-5p	0.528319327	11	BCmicrO|bitargeting_May_2021|CoMeTa|DIANA|MirAncesTar|miranda_May_2021|miRcode|mirmap_May_2021|MiRNATIP|MultiMiTar|RNA22
MIDEAS	Q6PJG2		hsa-miR-503-5p	0.528187431	12	BCmicrO|bitargeting_May_2021|CoMeTa|MBStar|MirAncesTar|miranda_May_2021|miRcode|mirmap_May_2021|MiRNATIP|miRTar2GO|PITA_May_2021|RNA22
RAB1A	P62820		hsa-miR-503-5p	0.527878438	10	BCmicrO|DIANA|MBStar|MirAncesTar|miRcode|mirmap_May_2021|MiRNATIP|miRTar2GO|MultiMiTar|RNA22
NBEA	Q8NFP9		hsa-miR-503-5p	0.527833725	10	BCmicrO|Cupid|DIANA|MBStar|MirAncesTar|miRcode|mirmap_May_2021|mirzag|MultiMiTar|RNA22
ZNF106	Q9H2Y7		hsa-miR-503-5p	0.527798173	10	BCmicrO|DIANA|MBStar|MirAncesTar|miRcode|mirmap_May_2021|MiRNATIP|miRTar2GO|MultiMiTar|RNA22
NDUFA4	O00483		hsa-miR-503-5p	0.527432567	12	BCmicrO|CoMeTa|DIANA|MBStar|MirAncesTar|miranda_May_2021|miRcode|miRDB_v6|mirmap_May_2021|MiRNATIP|miRTar2GO|MultiMiTar
NEBL	O76041		hsa-miR-503-5p	0.527209642	11	BCmicrO|DIANA|MBStar|MirAncesTar|miRcode|mirmap_May_2021|MiRNATIP|mirzag|MultiMiTar|PITA_May_2021|RNA22
LHX4	Q969G2		hsa-miR-503-5p	0.52711454	12	BCmicrO|bitargeting_May_2021|DIANA|MirAncesTar|miranda_May_2021|miRcode|mirmap_May_2021|MiRNATIP|MultiMiTar|PITA_May_2021|RNA22|TargetScan_v7_2
FOSL2	P15408		hsa-miR-503-5p	0.52707588	10	BCmicrO|bitargeting_May_2021|DIANA|MirAncesTar|miRcode|mirmap_May_2021|MiRNATIP|PITA_May_2021|RNA22|TargetScan_v7_2
MIER3	Q7Z3K6		hsa-miR-503-5p	0.52599203	9	BCmicrO|MBStar|MirAncesTar|miRcode|mirmap_May_2021|MiRNATIP|miRTar2GO|MultiMiTar|RNA22
PSMD7	P51665		hsa-miR-503-5p	0.52568838	14	BCmicrO|bitargeting_May_2021|DIANA|MBStar|MirAncesTar|miranda_May_2021|mirbase|miRcode|mirmap_May_2021|MiRNATIP|miRTar2GO|mirzag|MultiMiTar|PITA_May_2021
TSPAN5	P62079		hsa-miR-503-5p	0.52559711	15	BCmicrO|bitargeting_May_2021|CoMeTa|DIANA|MBStar|MirAncesTar|miranda_May_2021|mirbase|miRcode|mirmap_May_2021|MiRNATIP|MirSNPInTarget|MultiMiTar|PITA_May_2021|RNA22
VPS13D	Q5THJ4		hsa-miR-503-5p	0.525031665	10	BCmicrO|bitargeting_May_2021|DIANA|MirAncesTar|miranda_May_2021|miRcode|mirmap_May_2021|MiRNATIP|MultiMiTar|RNA22
RAPGEF1	Q13905		hsa-miR-503-5p	0.524820712	13	BCmicrO|bitargeting_May_2021|DIANA|MBStar|MirAncesTar|miranda_May_2021|miRcode|mirmap_May_2021|MiRNATIP|miRTar2GO|PACCMIT|PITA_May_2021|RNA22
WNT2B	Q93097		hsa-miR-503-5p	0.524798403	11	BCmicrO|DIANA|MirAncesTar|miranda_May_2021|miRcode|miRDB_v6|mirmap_May_2021|MultiMiTar|PITA_May_2021|RNA22|TargetScan_v7_2
ZBTB41	Q5SVQ8		hsa-miR-503-5p	0.524628519	10	BCmicrO|MBStar|MirAncesTar|miRcode|mirmap_May_2021|MiRNATIP|miRTar2GO|mirzag|MultiMiTar|RNA22
GATAD2B	Q8WXI9		hsa-miR-503-5p	0.524022794	10	BCmicrO|DIANA|MBStar|MirAncesTar|miranda_May_2021|mirmap_May_2021|MiRNATIP|miRTar2GO|MultiMiTar|RNA22
SCN3A	Q9NY46		hsa-miR-503-5p	0.523904933	11	BCmicrO|DIANA|MBStar|MirAncesTar|miranda_May_2021|miRcode|mirmap_May_2021|MiRNATIP|MultiMiTar|PITA_May_2021|RNA22
CHIC1	Q5VXU3		hsa-miR-503-5p	0.523475787	10	BCmicrO|bitargeting_May_2021|MBStar|MirAncesTar|miranda_May_2021|mirmap_May_2021|miRTar2GO|MultiMiTar|PITA_May_2021|RNA22
DYNLT3	P51808		hsa-miR-503-5p	0.523259893	9	BCmicrO|CoMeTa|DIANA|MirAncesTar|miranda_May_2021|miRcode|mirmap_May_2021|miRTar2GO|MultiMiTar
ZNF592	Q92610		hsa-miR-503-5p	0.523122642	11	BCmicrO|CoMeTa|DIANA|MirAncesTar|miranda_May_2021|miRcode|mirmap_May_2021|MiRNATIP|mirzag|MultiMiTar|RNA22
LCA5	Q86VQ0		hsa-miR-503-5p	0.523103435	11	BCmicrO|DIANA|MBStar|MirAncesTar|miRcode|mirmap_May_2021|MiRNATIP|mirzag|MultiMiTar|PITA_May_2021|RNA22
SNX16	P57768		hsa-miR-503-5p	0.522730755	11	BCmicrO|CoMeTa|MBStar|MirAncesTar|miranda_May_2021|miRcode|mirmap_May_2021|MiRNATIP|miRTar2GO|MultiMiTar|RNA22
IRAK2	O43187		hsa-miR-503-5p	0.522480601	12	BCmicrO|DIANA|MirAncesTar|miranda_May_2021|mirbase|miRcode|mirmap_May_2021|MiRNATIP|miRTar2GO|mirzag|MultiMiTar|RNA22
PRKAG2	Q9UGJ0		hsa-miR-503-5p	0.522419096	12	BCmicrO|CoMeTa|DIANA|MirAncesTar|miranda_May_2021|miRcode|mirmap_May_2021|miRTar2GO|mirzag|MultiMiTar|PITA_May_2021|RNA22
COP1	Q8NHY2		hsa-miR-503-5p	0.521907735	10	BCmicrO|Cupid|DIANA|MBStar|MirAncesTar|miRcode|mirmap_May_2021|MiRNATIP|MultiMiTar|RNA22
XPR1	Q9UBH6		hsa-miR-503-5p	0.521876386	11	BCmicrO|bitargeting_May_2021|MBStar|MirAncesTar|miranda_May_2021|miRcode|mirmap_May_2021|MiRNATIP|miRTar2GO|MultiMiTar|RNA22
RIC1	Q4ADV7		hsa-miR-503-5p	0.521425184	11	BCmicrO|Cupid|DIANA|MBStar|MirAncesTar|miRcode|mirmap_May_2021|MiRNATIP|miRTar2GO|mirzag|RNA22
SEL1L	Q9UBV2		hsa-miR-503-5p	0.521337549	11	BCmicrO|DIANA|MBStar|MirAncesTar|miRcode|mirmap_May_2021|MiRNATIP|miRTar2GO|MultiMiTar|PITA_May_2021|RNA22
PDE11A	Q9HCR9		hsa-miR-503-5p	0.52124927	12	BCmicrO|DIANA|MBStar|MirAncesTar|miranda_May_2021|miRcode|mirmap_May_2021|MiRNATIP|mirzag|MultiMiTar|PITA_May_2021|RNA22
KIF21B	O75037		hsa-miR-503-5p	0.521036667	11	BCmicrO|bitargeting_May_2021|DIANA|MBStar|MirAncesTar|miranda_May_2021|miRcode|mirmap_May_2021|MiRNATIP|MultiMiTar|RNA22
FAM214A	Q32MH5		hsa-miR-503-5p	0.520955251	12	BCmicrO|DIANA|MBStar|MirAncesTar|miranda_May_2021|miRcode|mirmap_May_2021|MiRNATIP|miRTar2GO|MultiMiTar|PITA_May_2021|RNA22
STK39	Q9UEW8		hsa-miR-503-5p	0.520859442	9	BCmicrO|DIANA|MBStar|MirAncesTar|miRcode|mirmap_May_2021|miRTar2GO|MultiMiTar|RNA22
WNK3	Q9BYP7		hsa-miR-503-5p	0.520686663	12	BCmicrO|DIANA|MBStar|MirAncesTar|miranda_May_2021|miRcode|mirmap_May_2021|MiRNATIP|miRTar2GO|mirzag|PITA_May_2021|RNA22
DIAPH1	O60610		hsa-miR-503-5p	0.520664667	12	BCmicrO|bitargeting_May_2021|DIANA|MBStar|MirAncesTar|miranda_May_2021|miRcode|mirmap_May_2021|MiRNATIP|MultiMiTar|PITA_May_2021|RNA22
AATK	Q6ZMQ8		hsa-miR-503-5p	0.520503674	13	BCmicrO|bitargeting_May_2021|CoMeTa|DIANA|MirAncesTar|miranda_May_2021|mirbase|miRcode|mirmap_May_2021|MiRNATIP|miRTar2GO|PITA_May_2021|RNA22
UBE2Q1	Q7Z7E8		hsa-miR-503-5p	0.520487717	11	BCmicrO|bitargeting_May_2021|DIANA|MirAncesTar|miranda_May_2021|miRcode|mirmap_May_2021|MiRNATIP|miRTar2GO|mirzag|MultiMiTar
SESTD1	Q86VW0		hsa-miR-503-5p	0.520371779	12	BCmicrO|DIANA|MBStar|MirAncesTar|miRcode|miRDB_v6|mirmap_May_2021|MiRNATIP|miRTar2GO|mirzag|PITA_May_2021|TargetScan_v7_2
LRBA	P50851		hsa-miR-503-5p	0.5201204	8	BCmicrO|DIANA|MirAncesTar|miRcode|mirmap_May_2021|MiRNATIP|miRTar2GO|MultiMiTar
APP	P05067		hsa-miR-503-5p	0.520099368	13	BCmicrO|bitargeting_May_2021|Cupid|DIANA|MBStar|MirAncesTar|miRcode|mirmap_May_2021|MiRNATIP|miRTar2GO|MultiMiTar|PITA_May_2021|RNA22
GDAP2	Q9NXN4		hsa-miR-503-5p	0.52000856	12	BCmicrO|DIANA|MBStar|MirAncesTar|miranda_May_2021|miRcode|mirmap_May_2021|MiRNATIP|miRTar2GO|MirTar2|mirzag|RNA22
KCNC2	Q96PR1		hsa-miR-503-5p	0.519826664	10	BCmicrO|bitargeting_May_2021|CoMeTa|DIANA|MBStar|MirAncesTar|miranda_May_2021|miRcode|mirmap_May_2021|MultiMiTar
CBX5	P45973		hsa-miR-503-5p	0.519535576	11	BCmicrO|DIANA|MBStar|MirAncesTar|miRcode|mirmap_May_2021|MiRNATIP|miRTar2GO|PITA_May_2021|RNA22|TargetScan_v7_2
BDNF	P23560		hsa-miR-503-5p	0.519527461	11	BCmicrO|DIANA|MBStar|MirAncesTar|miRcode|mirmap_May_2021|MiRNATIP|miRTar2GO|MultiMiTar|PITA_May_2021|RNA22
ARHGAP5	Q13017		hsa-miR-503-5p	0.519165337	11	BCmicrO|DIANA|MBStar|MirAncesTar|miRcode|mirmap_May_2021|MiRNATIP|miRTar2GO|mirzag|MultiMiTar|PITA_May_2021
GNB1	P62873		hsa-miR-503-5p	0.518862989	9	BCmicrO|bitargeting_May_2021|CoMeTa|MirAncesTar|miranda_May_2021|mirmap_May_2021|MiRNATIP|miRTar2GO|MultiMiTar
TBC1D20	Q96BZ9		hsa-miR-503-5p	0.518671917	12	BCmicrO|bitargeting_May_2021|DIANA|MBStar|MirAncesTar|miranda_May_2021|mirmap_May_2021|MiRNATIP|MirSNPInTarget|miRTar2GO|MultiMiTar|RNA22
EZH1	Q92800		hsa-miR-503-5p	0.518644103	12	BCmicrO|bitargeting_May_2021|DIANA|MBStar|MirAncesTar|miranda_May_2021|miRcode|mirmap_May_2021|MiRNATIP|miRTar2GO|MultiMiTar|RNA22
ANKIB1	Q9P2G1		hsa-miR-503-5p	0.518337114	10	BCmicrO|DIANA|MBStar|MirAncesTar|miRcode|mirmap_May_2021|MiRNATIP|miRTar2GO|MultiMiTar|RNA22
IST1	P53990		hsa-miR-503-5p	0.518027707	12	BCmicrO|bitargeting_May_2021|DIANA|MBStar|MirAncesTar|miranda_May_2021|miRcode|mirmap_May_2021|MiRNATIP|miRTar2GO|MultiMiTar|PITA_May_2021
MED1	Q15648		hsa-miR-503-5p	0.517889528	12	BCmicrO|CoMeTa|Cupid|DIANA|MBStar|MirAncesTar|miranda_May_2021|mirmap_May_2021|MiRNATIP|MultiMiTar|PITA_May_2021|RNA22
RALGAPA1	Q6GYQ0		hsa-miR-503-5p	0.517654856	11	BCmicrO|Cupid|DIANA|MBStar|MirAncesTar|miRcode|mirmap_May_2021|MiRNATIP|mirzag|MultiMiTar|RNA22
CCNJ	Q5T5M9		hsa-miR-503-5p	0.517590272	10	BCmicrO|Cupid|DIANA|MBStar|miRcode|mirmap_May_2021|MiRNATIP|mirzag|MultiMiTar|RNA22
SON	P18583		hsa-miR-503-5p	0.517273058	10	BCmicrO|DIANA|MirAncesTar|miRcode|mirmap_May_2021|MiRNATIP|miRTar2GO|mirzag|MultiMiTar|RNA22
LAMP3	Q9UQV4		hsa-miR-503-5p	0.517228188	14	BCmicrO|bitargeting_May_2021|CoMeTa|DIANA|MBStar|MirAncesTar|miranda_May_2021|miRcode|miRDB_v6|mirmap_May_2021|MiRNATIP|miRTar2GO|mirzag|RNA22
AMMECR1L	Q6DCA0		hsa-miR-503-5p	0.517066178	11	BCmicrO|bitargeting_May_2021|DIANA|MirAncesTar|miranda_May_2021|miRcode|mirmap_May_2021|MiRNATIP|MultiMiTar|PITA_May_2021|RNA22
RPS6KB1	P23443		hsa-miR-503-5p	0.516578611	10	BCmicrO|bitargeting_May_2021|MirAncesTar|miranda_May_2021|miRcode|mirmap_May_2021|MiRNATIP|miRTar2GO|MultiMiTar|RNA22
FOXP2	O15409		hsa-miR-503-5p	0.516441934	12	BCmicrO|bitargeting_May_2021|DIANA|MBStar|MirAncesTar|miranda_May_2021|miRcode|mirmap_May_2021|miRTar2GO|mirzag|PITA_May_2021|RNA22
CDON	Q4KMG0		hsa-miR-503-5p	0.51584023	12	BCmicrO|DIANA|MBStar|MirAncesTar|miranda_May_2021|miRcode|mirmap_May_2021|MiRNATIP|MirTar2|mirzag|MultiMiTar|RNA22
EGLN2	Q96KS0		hsa-miR-503-5p	0.51583901	12	BCmicrO|DIANA|MBStar|MirAncesTar|miranda_May_2021|mirbase|miRcode|mirmap_May_2021|MiRNATIP|miRTar2GO|mirzag|MultiMiTar
STEAP3	Q658P3		hsa-miR-503-5p	0.515408799	9	BCmicrO|MirAncesTar|miranda_May_2021|miRcode|mirmap_May_2021|MiRNATIP|miRTar2GO|RNA22|TargetScan_v7_2
NRP2	O60462		hsa-miR-503-5p	0.515209564	11	BCmicrO|bitargeting_May_2021|CoMeTa|MBStar|MirAncesTar|miranda_May_2021|miRcode|mirmap_May_2021|MiRNATIP|MultiMiTar|RNA22
WDTC1	Q8N5D0		hsa-miR-503-5p	0.514867269	12	BCmicrO|bitargeting_May_2021|CoMeTa|DIANA|MirAncesTar|miranda_May_2021|mirmap_May_2021|MiRNATIP|miRTar2GO|MultiMiTar|PITA_May_2021|RNA22
ARHGDIA	P52565		hsa-miR-503-5p	0.514781558	12	BCmicrO|bitargeting_May_2021|CoMeTa|DIANA|MirAncesTar|miranda_May_2021|miRcode|mirmap_May_2021|MiRNATIP|MultiMiTar|PITA_May_2021|RNA22
TLK2	Q86UE8		hsa-miR-503-5p	0.514706148	10	BCmicrO|DIANA|MBStar|MirAncesTar|miRcode|mirmap_May_2021|miRTar2GO|mirzag|MultiMiTar|RNA22
BCAP29	Q9UHQ4		hsa-miR-503-5p	0.514557244	10	BCmicrO|CoMeTa|DIANA|MBStar|MirAncesTar|miRcode|MiRNATIP|mirzag|MultiMiTar|RNA22
ADAMTS6	Q9UKP5		hsa-miR-503-5p	0.513903428	11	BCmicrO|DIANA|MBStar|MirAncesTar|miRcode|mirmap_May_2021|MiRNATIP|miRTar2GO|mirzag|MultiMiTar|RNA22
FKBP5	Q13451		hsa-miR-503-5p	0.513813282	12	BCmicrO|bitargeting_May_2021|MBStar|MirAncesTar|miranda_May_2021|miRcode|mirmap_May_2021|MiRNATIP|MirSNPInTarget|miRTar2GO|MultiMiTar|RNA22
CHD6	Q8TD26		hsa-miR-503-5p	0.513103042	12	BCmicrO|bitargeting_May_2021|DIANA|MirAncesTar|miranda_May_2021|miRcode|mirmap_May_2021|MiRNATIP|MirSNPInTarget|miRTar2GO|MultiMiTar|RNA22
SLC25A37	Q9NYZ2		hsa-miR-503-5p	0.512995583	12	BCmicrO|bitargeting_May_2021|DIANA|MirAncesTar|miranda_May_2021|miRcode|miRDB_v6|mirmap_May_2021|MiRNATIP|PITA_May_2021|RNA22|TargetScan_v7_2
USP15	Q9Y4E8		hsa-miR-503-5p	0.51292338	10	BCmicrO|DIANA|MBStar|MirAncesTar|miRcode|mirmap_May_2021|MiRNATIP|miRTar2GO|MultiMiTar|RNA22
MFAP3L	O75121		hsa-miR-503-5p	0.512905866	10	BCmicrO|DIANA|MBStar|MirAncesTar|miranda_May_2021|miRcode|mirmap_May_2021|mirzag|MultiMiTar|PITA_May_2021
ADAMTSL1	Q8N6G6		hsa-miR-503-5p	0.512876759	13	BCmicrO|bitargeting_May_2021|DIANA|MBStar|MirAncesTar|miranda_May_2021|mirbase|miRcode|mirmap_May_2021|MiRNATIP|PACCMIT|PITA_May_2021|RNA22
FEM1C	Q96JP0		hsa-miR-503-5p	0.512669909	10	BCmicrO|CoMeTa|DIANA|MirAncesTar|miranda_May_2021|miRcode|mirmap_May_2021|MiRNATIP|miRTar2GO|MultiMiTar
TAOK3	Q9H2K8		hsa-miR-503-5p	0.512407033	9	BCmicrO|Cupid|MirAncesTar|miRcode|mirmap_May_2021|MiRNATIP|miRTar2GO|MultiMiTar|RNA22
RAB11FIP1	Q6WKZ4		hsa-miR-503-5p	0.512015059	12	BCmicrO|bitargeting_May_2021|MBStar|MirAncesTar|miranda_May_2021|miRcode|mirmap_May_2021|MiRNATIP|mirzag|MultiMiTar|PITA_May_2021|RNA22
ANKRD12	Q6UB98		hsa-miR-503-5p	0.511983983	13	BCmicrO|bitargeting_May_2021|CoMeTa|DIANA|MBStar|MirAncesTar|miranda_May_2021|miRcode|mirmap_May_2021|MiRNATIP|miRTar2GO|PITA_May_2021|RNA22
RAPH1	Q70E73		hsa-miR-503-5p	0.511862999	11	BCmicrO|bitargeting_May_2021|DIANA|MirAncesTar|miranda_May_2021|miRcode|mirmap_May_2021|MiRNATIP|MultiMiTar|PITA_May_2021|RNA22
EIF6	P56537		hsa-miR-503-5p	0.511293524	12	BCmicrO|bitargeting_May_2021|DIANA|MBStar|MirAncesTar|miranda_May_2021|miRcode|mirmap_May_2021|MiRNATIP|miRTar2GO|MultiMiTar|RNA22
CHRNE	Q04844		hsa-miR-503-5p	0.510207647	10	BCmicrO|bitargeting_May_2021|CoMeTa|DIANA|MirAncesTar|miranda_May_2021|miRcode|mirmap_May_2021|MultiMiTar|RNA22
SPRY4	Q9C004		hsa-miR-503-5p	0.509573394	10	BCmicrO|bitargeting_May_2021|CoMeTa|MirAncesTar|miranda_May_2021|mirmap_May_2021|MiRNATIP|miRTar2GO|MultiMiTar|RNA22
DAG1	Q14118		hsa-miR-503-5p	0.509498778	12	BCmicrO|bitargeting_May_2021|CoMeTa|MBStar|MirAncesTar|miranda_May_2021|miRcode|mirmap_May_2021|MiRNATIP|MultiMiTar|PITA_May_2021|RNA22
TBC1D9	Q6ZT07		hsa-miR-503-5p	0.509127982	9	BCmicrO|DIANA|MirAncesTar|miRcode|mirmap_May_2021|MiRNATIP|miRTar2GO|MultiMiTar|RNA22
TPM3	P06753		hsa-miR-503-5p	0.509102396	11	BCmicrO|DIANA|MBStar|MirAncesTar|mirmap_May_2021|MiRNATIP|miRTar2GO|MultiMiTar|PITA_May_2021|RNA22|rnahybrid_May_2021
POLR3A	O14802		hsa-miR-503-5p	0.508994736	13	BCmicrO|bitargeting_May_2021|DIANA|MirAncesTar|miranda_May_2021|miRcode|mirmap_May_2021|MiRNATIP|MirSNPInTarget|miRTar2GO|mirzag|PITA_May_2021|RNA22
ASB1	Q9Y576		hsa-miR-503-5p	0.508262503	13	BCmicrO|bitargeting_May_2021|DIANA|MBStar|MirAncesTar|miranda_May_2021|mirbase|miRcode|mirmap_May_2021|MiRNATIP|miRTar2GO|PITA_May_2021|RNA22
GNAQ	P50148		hsa-miR-503-5p	0.508150183	11	BCmicrO|Cupid|DIANA|MBStar|MirAncesTar|miRcode|mirmap_May_2021|MiRNATIP|miRTar2GO|mirzag|RNA22
NEDD4L	Q96PU5		hsa-miR-503-5p	0.508129887	13	BCmicrO|bitargeting_May_2021|DIANA|MBStar|MirAncesTar|miranda_May_2021|miRcode|mirmap_May_2021|MiRNATIP|MirSNPInTarget|miRTar2GO|MultiMiTar|RNA22
VTCN1	Q7Z7D3		hsa-miR-503-5p	0.507989168	12	BCmicrO|bitargeting_May_2021|DIANA|MBStar|MirAncesTar|miranda_May_2021|miRcode|mirmap_May_2021|MiRNATIP|MirTar2|mirzag|RNA22
UBE2J1	Q9Y385		hsa-miR-503-5p	0.507909121	11	BCmicrO|CoMeTa|DIANA|MBStar|MirAncesTar|miranda_May_2021|mirmap_May_2021|MiRNATIP|MultiMiTar|PITA_May_2021|RNA22
NMT1	P30419		hsa-miR-503-5p	0.507358331	10	BCmicrO|bitargeting_May_2021|MBStar|MirAncesTar|miranda_May_2021|miRcode|mirmap_May_2021|MiRNATIP|miRTar2GO|MultiMiTar
TRIM44	Q96DX7		hsa-miR-503-5p	0.5073478	10	BCmicrO|bitargeting_May_2021|DIANA|MirAncesTar|miranda_May_2021|mirmap_May_2021|MiRNATIP|miRTar2GO|MultiMiTar|RNA22
FHDC1	Q9C0D6		hsa-miR-503-5p	0.507304502	12	BCmicrO|bitargeting_May_2021|DIANA|MBStar|MirAncesTar|miranda_May_2021|miRcode|mirmap_May_2021|MiRNATIP|mirzag|RNA22|TargetScan_v7_2
SRRM4	A7MD48		hsa-miR-503-5p	0.507212704	11	BCmicrO|bitargeting_May_2021|DIANA|MBStar|MirAncesTar|miranda_May_2021|miRcode|mirmap_May_2021|MultiMiTar|PITA_May_2021|RNA22
ANKRD46	Q86W74		hsa-miR-503-5p	0.506988699	11	BCmicrO|DIANA|MBStar|MirAncesTar|miRcode|mirmap_May_2021|MiRNATIP|miRTar2GO|mirzag|MultiMiTar|RNA22
E2F7	Q96AV8		hsa-miR-503-5p	0.506849528	11	BCmicrO|bitargeting_May_2021|DIANA|MBStar|MirAncesTar|miranda_May_2021|mirmap_May_2021|MiRNATIP|miRTar2GO|MultiMiTar|RNA22
DENND4A	Q7Z401		hsa-miR-503-5p	0.506794033	10	BCmicrO|bitargeting_May_2021|Cupid|DIANA|MirAncesTar|miRcode|mirmap_May_2021|MiRNATIP|mirzag|RNA22
GALNT7	Q86SF2		hsa-miR-503-5p	0.506788143	10	BCmicrO|DIANA|MBStar|MirAncesTar|miRcode|mirmap_May_2021|MiRNATIP|miRTar2GO|MultiMiTar|PITA_May_2021
UTP25	Q68CQ4		hsa-miR-503-5p	0.506763238	13	BCmicrO|bitargeting_May_2021|MBStar|MirAncesTar|miranda_May_2021|miRcode|mirmap_May_2021|MiRNATIP|MirSNPInTarget|miRTar2GO|mirzag|PITA_May_2021|RNA22
STIP1	P31948		hsa-miR-503-5p	0.506713996	10	BCmicrO|CoMeTa|MirAncesTar|miranda_May_2021|mirbase|mirmap_May_2021|MiRNATIP|miRTar2GO|MultiMiTar|PITA_May_2021
RGP1	Q92546		hsa-miR-503-5p	0.506549763	8	DIANA|MirAncesTar|miRcode|mirmap_May_2021|MiRNATIP|mirzag|RNA22|TargetScan_v7_2
FMNL3	Q8IVF7		hsa-miR-503-5p	0.506448471	11	BCmicrO|bitargeting_May_2021|DIANA|MBStar|MirAncesTar|miranda_May_2021|miRcode|mirmap_May_2021|MiRNATIP|MultiMiTar|PITA_May_2021
RND2	P52198		hsa-miR-503-5p	0.506421124	9	BCmicrO|bitargeting_May_2021|MBStar|MirAncesTar|miRcode|mirmap_May_2021|MiRNATIP|MultiMiTar|RNA22
POFUT2	Q9Y2G5		hsa-miR-503-5p	0.506417345	14	BCmicrO|bitargeting_May_2021|CoMeTa|DIANA|MBStar|MirAncesTar|miranda_May_2021|mirbase|miRcode|mirmap_May_2021|MiRNATIP|miRTar2GO|PITA_May_2021|RNA22
CTDSP2	O14595		hsa-miR-503-5p	0.506247039	9	BCmicrO|CoMeTa|DIANA|MBStar|MirAncesTar|miranda_May_2021|miRcode|mirmap_May_2021|MiRNATIP
NEK10	Q6ZWH5		hsa-miR-503-5p	0.505869648	7	BCmicrO|bitargeting_May_2021|DIANA|miRcode|mirmap_May_2021|RNA22|TargetScan_v7_2
SYNRG	Q9UMZ2		hsa-miR-503-5p	0.505786217	14	BCmicrO|bitargeting_May_2021|DIANA|MBStar|MirAncesTar|miranda_May_2021|miRcode|mirmap_May_2021|MiRNATIP|MirSNPInTarget|miRTar2GO|MultiMiTar|PITA_May_2021|RNA22
RASSF5	Q8WWW0		hsa-miR-503-5p	0.505525988	13	BCmicrO|bitargeting_May_2021|DIANA|MirAncesTar|miranda_May_2021|miRcode|mirmap_May_2021|MiRNATIP|miRTar2GO|MultiMiTar|PITA_May_2021|RNA22|rnahybrid_May_2021
MACF1	Q9UPN3		hsa-miR-503-5p	0.505421062	9	BCmicrO|MBStar|MirAncesTar|miRcode|mirmap_May_2021|MiRNATIP|mirzag|MultiMiTar|RNA22
SLC18A1	P54219		hsa-miR-503-5p	0.505094512	14	BCmicrO|DIANA|MirAncesTar|miranda_May_2021|mirbase|miRcode|miRDB_v6|mirmap_May_2021|MiRNATIP|mirzag|MultiMiTar|PITA_May_2021|RNA22|rnahybrid_May_2021
GORASP2	Q9H8Y8		hsa-miR-503-5p	0.505093352	12	BCmicrO|bitargeting_May_2021|CoMeTa|Cupid|MBStar|MirAncesTar|miranda_May_2021|mirmap_May_2021|MiRNATIP|MultiMiTar|PITA_May_2021|RNA22
LAMP2	P13473		hsa-miR-503-5p	0.505054278	13	BCmicrO|bitargeting_May_2021|CoMeTa|DIANA|MBStar|MirAncesTar|miranda_May_2021|mirmap_May_2021|MiRNATIP|miRTar2GO|mirzag|PITA_May_2021|RNA22
SENP2	Q9HC62		hsa-miR-503-5p	0.505045862	10	BCmicrO|CoMeTa|DIANA|MirAncesTar|miranda_May_2021|miRcode|mirmap_May_2021|MiRNATIP|MultiMiTar|PITA_May_2021
GABRB2	P47870		hsa-miR-503-5p	0.504992763	10	BCmicrO|CoMeTa|DIANA|MBStar|MirAncesTar|miranda_May_2021|miRcode|mirmap_May_2021|MultiMiTar|RNA22
AMOTL1	Q8IY63		hsa-miR-503-5p	0.504868648	11	BCmicrO|bitargeting_May_2021|DIANA|MBStar|MirAncesTar|miranda_May_2021|mirmap_May_2021|MiRNATIP|miRTar2GO|MultiMiTar|RNA22
MYH10	P35580		hsa-miR-503-5p	0.504587252	13	BCmicrO|bitargeting_May_2021|DIANA|MBStar|MirAncesTar|miranda_May_2021|miRcode|mirmap_May_2021|MiRNATIP|miRTar2GO|mirzag|MultiMiTar|RNA22
AHCYL2	Q96HN2		hsa-miR-503-5p	0.504346916	12	BCmicrO|bitargeting_May_2021|CoMeTa|DIANA|MBStar|MirAncesTar|miranda_May_2021|mirmap_May_2021|MiRNATIP|MultiMiTar|PITA_May_2021|RNA22
PTH	P01270		hsa-miR-503-5p	0.504322528	11	BCmicrO|DIANA|MirAncesTar|mirbase|miRcode|miRDB_v6|mirmap_May_2021|MiRNATIP|mirzag|MultiMiTar|RNA22
ARID5B	Q14865		hsa-miR-503-5p	0.504208206	9	BCmicrO|DIANA|MBStar|MirAncesTar|miRcode|mirmap_May_2021|MiRNATIP|miRTar2GO|RNA22
TIMP3	P35625		hsa-miR-503-5p	0.504112303	10	BCmicrO|CoMeTa|MirAncesTar|miranda_May_2021|mirmap_May_2021|MiRNATIP|miRTar2GO|MultiMiTar|PITA_May_2021|RNA22
SEMA6A	Q9H2E6		hsa-miR-503-5p	0.503732187	8	BCmicrO|DIANA|MBStar|MirAncesTar|miRcode|mirmap_May_2021|MiRNATIP|MultiMiTar
C2orf69	Q8N8R5		hsa-miR-503-5p	0.503503513	11	BCmicrO|bitargeting_May_2021|DIANA|MBStar|MirAncesTar|miranda_May_2021|miRcode|mirmap_May_2021|MiRNATIP|miRTar2GO|RNA22
SCAMP5	Q8TAC9		hsa-miR-503-5p	0.503346044	12	BCmicrO|CoMeTa|DIANA|MBStar|MirAncesTar|miranda_May_2021|miRcode|mirmap_May_2021|MiRNATIP|miRTar2GO|mirzag|RNA22
PHF21A	Q96BD5		hsa-miR-503-5p	0.503293048	13	BCmicrO|bitargeting_May_2021|DIANA|MBStar|MirAncesTar|miranda_May_2021|miRcode|mirmap_May_2021|MiRNATIP|MirSNPInTarget|MultiMiTar|PITA_May_2021|RNA22
PNPLA6	Q8IY17		hsa-miR-503-5p	0.503001266	13	BCmicrO|bitargeting_May_2021|CoMeTa|DIANA|MirAncesTar|mirbase|miRcode|miRDB_v6|mirmap_May_2021|MiRNATIP|miRTar2GO|mirzag|PITA_May_2021
TAF15	Q92804		hsa-miR-503-5p	0.502693043	12	BCmicrO|bitargeting_May_2021|CoMeTa|Cupid|MBStar|MirAncesTar|miranda_May_2021|mirbase|mirmap_May_2021|MiRNATIP|MultiMiTar|PITA_May_2021
TPRG1	Q6ZUI0		hsa-miR-503-5p	0.502552431	10	BCmicrO|DIANA|MBStar|MirAncesTar|miranda_May_2021|miRcode|mirmap_May_2021|MiRNATIP|RNA22|TargetScan_v7_2
AP2B1	P63010		hsa-miR-503-5p	0.502361287	11	BCmicrO|DIANA|MBStar|MirAncesTar|miRcode|mirmap_May_2021|MiRNATIP|miRTar2GO|mirzag|PITA_May_2021|RNA22
ZFAND3	Q9H8U3		hsa-miR-503-5p	0.501865533	11	BCmicrO|CoMeTa|DIANA|MirAncesTar|miranda_May_2021|mirmap_May_2021|MiRNATIP|miRTar2GO|MultiMiTar|PITA_May_2021|RNA22
HNRNPDL	O14979		hsa-miR-503-5p	0.50174861	10	BCmicrO|DIANA|MBStar|MirAncesTar|miRcode|mirmap_May_2021|MiRNATIP|miRTar2GO|MultiMiTar|RNA22
BLCAP	P62952		hsa-miR-503-5p	0.50169349	13	BCmicrO|bitargeting_May_2021|CoMeTa|DIANA|MBStar|MirAncesTar|miranda_May_2021|mirmap_May_2021|MiRNATIP|miRTar2GO|MultiMiTar|PITA_May_2021|RNA22
PPM1H	Q9ULR3		hsa-miR-503-5p	0.5015124	11	BCmicrO|CoMeTa|DIANA|MirAncesTar|miRcode|miRDB_v6|mirmap_May_2021|MiRNATIP|miRTar2GO|mirzag|RNA22
ERBB4	Q15303		hsa-miR-503-5p	0.50103209	10	BCmicrO|CoMeTa|DIANA|MBStar|MirAncesTar|miranda_May_2021|mirmap_May_2021|MiRNATIP|miRTar2GO|RNA22
CTNNBIP1	Q9NSA3		hsa-miR-503-5p	0.500968003	10	BCmicrO|DIANA|MBStar|MirAncesTar|miRcode|mirmap_May_2021|MiRNATIP|miRTar2GO|MultiMiTar|RNA22
TMEM178B	H3BS89		hsa-miR-503-5p	0.500692358	8	bitargeting_May_2021|DIANA|MBStar|MirAncesTar|miranda_May_2021|miRDB_v6|mirmap_May_2021|TargetScan_v7_2
PSAT1	Q9Y617		hsa-miR-503-5p	0.500607407	11	BCmicrO|DIANA|MBStar|MirAncesTar|miRcode|mirmap_May_2021|MiRNATIP|miRTar2GO|mirzag|MultiMiTar|RNA22
STXBP3	O00186		hsa-miR-503-5p	0.500114574	10	BCmicrO|CoMeTa|MBStar|MirAncesTar|miranda_May_2021|mirbase|mirmap_May_2021|MiRNATIP|miRTar2GO|MultiMiTar
AEBP2	Q6ZN18		hsa-miR-503-5p	0.499751337	10	BCmicrO|DIANA|MBStar|MirAncesTar|miRcode|mirmap_May_2021|MiRNATIP|miRTar2GO|MultiMiTar|RNA22
TM2D2	Q9BX73		hsa-miR-503-5p	0.499667085	11	BCmicrO|bitargeting_May_2021|DIANA|MirAncesTar|miranda_May_2021|mirbase|miRcode|mirmap_May_2021|miRTar2GO|mirzag|PITA_May_2021
DYNC1I1	O14576		hsa-miR-503-5p	0.499529038	12	BCmicrO|bitargeting_May_2021|CoMeTa|Cupid|DIANA|MBStar|MirAncesTar|miranda_May_2021|mirmap_May_2021|MiRNATIP|MultiMiTar|RNA22
LITAF	Q99732		hsa-miR-503-5p	0.499472807	11	BCmicrO|bitargeting_May_2021|Cupid|DIANA|MBStar|MirAncesTar|mirmap_May_2021|MiRNATIP|miRTar2GO|MultiMiTar|RNA22
KY	Q8NBH2		hsa-miR-503-5p	0.499427247	10	BCmicrO|DIANA|MBStar|MirAncesTar|miranda_May_2021|miRcode|mirmap_May_2021|MultiMiTar|PITA_May_2021|RNA22
CAPZA2	P47755		hsa-miR-503-5p	0.499290995	9	BCmicrO|DIANA|MirAncesTar|miRcode|mirmap_May_2021|MiRNATIP|miRTar2GO|mirzag|MultiMiTar
WDR26	Q9H7D7		hsa-miR-503-5p	0.499141981	11	BCmicrO|DIANA|MBStar|MirAncesTar|miranda_May_2021|miRcode|mirmap_May_2021|MiRNATIP|miRTar2GO|MultiMiTar|RNA22
ZC3H12C	Q9C0D7		hsa-miR-503-5p	0.499036639	10	BCmicrO|DIANA|MBStar|MirAncesTar|miranda_May_2021|miRcode|mirmap_May_2021|MiRNATIP|miRTar2GO|mirzag
DENND6A	Q8IWF6		hsa-miR-503-5p	0.499035087	11	BCmicrO|DIANA|MirAncesTar|miRcode|mirmap_May_2021|MiRNATIP|miRTar2GO|mirzag|MultiMiTar|PITA_May_2021|RNA22
MAPT	P10636		hsa-miR-503-5p	0.498246242	12	BCmicrO|bitargeting_May_2021|DIANA|MBStar|MirAncesTar|miranda_May_2021|miRcode|mirmap_May_2021|MiRNATIP|MultiMiTar|PITA_May_2021|RNA22
ZNF280D	Q6N043		hsa-miR-503-5p	0.498066941	8	BCmicrO|Cupid|MirAncesTar|miRcode|mirmap_May_2021|MiRNATIP|mirzag|MultiMiTar
SETD6	Q8TBK2		hsa-miR-503-5p	0.496799635	11	BCmicrO|bitargeting_May_2021|DIANA|MirAncesTar|miranda_May_2021|miRcode|mirmap_May_2021|MiRNATIP|mirzag|RNA22|TargetScan_v7_2
PTCD3	Q96EY7		hsa-miR-503-5p	0.496595189	13	BCmicrO|bitargeting_May_2021|DIANA|MBStar|MirAncesTar|miranda_May_2021|miRcode|mirmap_May_2021|MiRNATIP|miRTar2GO|mirzag|PITA_May_2021|RNA22
SEPTIN3	Q9UH03		hsa-miR-503-5p	0.496405039	10	BCmicrO|bitargeting_May_2021|MirAncesTar|miranda_May_2021|miRcode|mirmap_May_2021|mirzag|MultiMiTar|PITA_May_2021|RNA22
NIN	Q8N4C6		hsa-miR-503-5p	0.496192117	10	BCmicrO|DIANA|MBStar|MirAncesTar|miRcode|mirmap_May_2021|MiRNATIP|miRTar2GO|MultiMiTar|RNA22
ZNF532	Q9HCE3		hsa-miR-503-5p	0.496139414	10	BCmicrO|CoMeTa|MirAncesTar|miranda_May_2021|mirmap_May_2021|MiRNATIP|miRTar2GO|MultiMiTar|PITA_May_2021|RNA22
SAV1	Q9H4B6		hsa-miR-503-5p	0.496004494	9	BCmicrO|bitargeting_May_2021|DIANA|MBStar|miRcode|mirmap_May_2021|MiRNATIP|miRTar2GO|MultiMiTar
ARNT	P27540		hsa-miR-503-5p	0.49599637	11	BCmicrO|bitargeting_May_2021|CoMeTa|MirAncesTar|miranda_May_2021|mirmap_May_2021|MiRNATIP|miRTar2GO|MultiMiTar|PITA_May_2021|RNA22
SENP1	Q9P0U3		hsa-miR-503-5p	0.495890881	10	BCmicrO|DIANA|MBStar|MirAncesTar|miRcode|mirmap_May_2021|MiRNATIP|miRTar2GO|MultiMiTar|RNA22
WDR82P1		Yes	hsa-miR-503-5p	0.495858447	8	BCmicrO|CoMeTa|DIANA|MirAncesTar|miRcode|MiRNATIP|miRTar2GO|MultiMiTar
ARCN1	P48444		hsa-miR-503-5p	0.495503638	9	BCmicrO|DIANA|MirAncesTar|miRcode|mirmap_May_2021|MiRNATIP|miRTar2GO|mirzag|MultiMiTar
DGCR2	P98153		hsa-miR-503-5p	0.495496738	12	BCmicrO|bitargeting_May_2021|DIANA|MBStar|MirAncesTar|miranda_May_2021|miRcode|mirmap_May_2021|MiRNATIP|miRTar2GO|PITA_May_2021|RNA22
G3BP1	Q13283		hsa-miR-503-5p	0.495456687	11	BCmicrO|DIANA|MirAncesTar|miranda_May_2021|miRcode|mirmap_May_2021|MiRNATIP|PACCMIT|RNA22|rnahybrid_May_2021|TargetScan_v7_2
NR2C2	P49116		hsa-miR-503-5p	0.49538221	10	BCmicrO|bitargeting_May_2021|MBStar|MirAncesTar|miranda_May_2021|mirmap_May_2021|MiRNATIP|miRTar2GO|MultiMiTar|RNA22
RUBCN	Q92622		hsa-miR-503-5p	0.495316283	12	BCmicrO|bitargeting_May_2021|CoMeTa|MBStar|MirAncesTar|miranda_May_2021|miRcode|mirmap_May_2021|MiRNATIP|miRTar2GO|PITA_May_2021|RNA22
STX17	P56962		hsa-miR-503-5p	0.495181855	10	BCmicrO|bitargeting_May_2021|MirAncesTar|miranda_May_2021|miRcode|mirmap_May_2021|MiRNATIP|miRTar2GO|MultiMiTar|RNA22
ZNF282	Q9UDV7		hsa-miR-503-5p	0.495033003	13	BCmicrO|CoMeTa|DIANA|MBStar|MirAncesTar|miranda_May_2021|miRcode|mirmap_May_2021|MiRNATIP|miRTar2GO|mirzag|PITA_May_2021|RNA22
ARRDC4	Q8NCT1		hsa-miR-503-5p	0.494980962	11	BCmicrO|bitargeting_May_2021|DIANA|MirAncesTar|miranda_May_2021|miRcode|mirmap_May_2021|MiRNATIP|miRTar2GO|MultiMiTar|RNA22
CUL3	Q13618		hsa-miR-503-5p	0.494975504	10	BCmicrO|DIANA|MBStar|MirAncesTar|miRcode|mirmap_May_2021|MiRNATIP|miRTar2GO|mirzag|RNA22
SKIL	P12757		hsa-miR-503-5p	0.494488704	12	BCmicrO|bitargeting_May_2021|Cupid|DIANA|MBStar|MirAncesTar|miRcode|mirmap_May_2021|MiRNATIP|miRTar2GO|mirzag|RNA22
DNAJC5	Q9H3Z4		hsa-miR-503-5p	0.494485935	11	BCmicrO|bitargeting_May_2021|DIANA|MirAncesTar|miranda_May_2021|miRcode|mirmap_May_2021|MiRNATIP|miRTar2GO|PITA_May_2021|RNA22
UBE2I	P63279		hsa-miR-503-5p	0.494237844	12	BCmicrO|bitargeting_May_2021|MBStar|MirAncesTar|miranda_May_2021|miRcode|mirmap_May_2021|MiRNATIP|miRTar2GO|MultiMiTar|PITA_May_2021|RNA22
ZHX1	Q9UKY1		hsa-miR-503-5p	0.494027795	10	BCmicrO|DIANA|MBStar|MirAncesTar|miRcode|mirmap_May_2021|MiRNATIP|miRTar2GO|MultiMiTar|RNA22
IGF2BP3	O00425		hsa-miR-503-5p	0.49387766	12	BCmicrO|bitargeting_May_2021|Cupid|DIANA|MBStar|MirAncesTar|miranda_May_2021|miRcode|mirmap_May_2021|MiRNATIP|mirzag|MultiMiTar
SPEN	Q96T58		hsa-miR-503-5p	0.493641307	11	BCmicrO|DIANA|MirAncesTar|miRcode|mirmap_May_2021|MiRNATIP|miRTar2GO|mirzag|MultiMiTar|PITA_May_2021|RNA22
LRRFIP1	Q32MZ4		hsa-miR-503-5p	0.493529309	12	BCmicrO|bitargeting_May_2021|CoMeTa|MirAncesTar|miranda_May_2021|miRcode|mirmap_May_2021|MiRNATIP|MirSNPInTarget|miRTar2GO|mirzag|RNA22
EIF4A2	Q14240		hsa-miR-503-5p	0.493240256	10	BCmicrO|CoMeTa|MirAncesTar|miranda_May_2021|mirbase|miRcode|mirmap_May_2021|MiRNATIP|miRTar2GO|MultiMiTar
RLIM	Q9NVW2		hsa-miR-503-5p	0.492802971	10	BCmicrO|DIANA|MBStar|MirAncesTar|miRcode|mirmap_May_2021|MiRNATIP|miRTar2GO|MultiMiTar|RNA22
PTPRE	P23469		hsa-miR-503-5p	0.492746132	10	BCmicrO|CoMeTa|DIANA|MBStar|MirAncesTar|miRcode|mirmap_May_2021|MiRNATIP|miRTar2GO|RNA22
OTP	Q5XKR4		hsa-miR-503-5p	0.492637915	14	BCmicrO|bitargeting_May_2021|DIANA|MBStar|MirAncesTar|miranda_May_2021|miRcode|mirmap_May_2021|MiRNATIP|mirzag|MultiMiTar|PACCMIT|PITA_May_2021|RNA22
MYO1C	O00159		hsa-miR-503-5p	0.492491271	10	BCmicrO|CoMeTa|MirAncesTar|miranda_May_2021|miRcode|mirmap_May_2021|MiRNATIP|MultiMiTar|PITA_May_2021|RNA22
ARHGAP35	Q9NRY4		hsa-miR-503-5p	0.492486047	13	BCmicrO|bitargeting_May_2021|DIANA|MBStar|MirAncesTar|miranda_May_2021|miRcode|mirmap_May_2021|MiRNATIP|miRTar2GO|MultiMiTar|PITA_May_2021|RNA22
ZNF142	P52746		hsa-miR-503-5p	0.491893678	10	BCmicrO|bitargeting_May_2021|DIANA|MirAncesTar|miranda_May_2021|miRcode|mirmap_May_2021|miRTar2GO|PITA_May_2021|RNA22
DESI2	Q9BSY9		hsa-miR-503-5p	0.491583824	8	BCmicrO|MBStar|MirAncesTar|mirmap_May_2021|MiRNATIP|miRTar2GO|MultiMiTar|RNA22
ZNF747	Q9BV97		hsa-miR-503-5p	0.491541733	11	BCmicrO|bitargeting_May_2021|DIANA|MirAncesTar|miranda_May_2021|mirbase|miRcode|mirmap_May_2021|MiRNATIP|miRTar2GO|PACCMIT
CLIP4	Q8N3C7		hsa-miR-503-5p	0.491511057	13	BCmicrO|bitargeting_May_2021|DIANA|MBStar|MirAncesTar|miranda_May_2021|miRcode|mirmap_May_2021|MiRNATIP|miRTar2GO|MultiMiTar|PITA_May_2021|RNA22
HSPA12A	O43301		hsa-miR-503-5p	0.491460501	12	BCmicrO|bitargeting_May_2021|CoMeTa|DIANA|MirAncesTar|miranda_May_2021|mirbase|miRcode|mirmap_May_2021|MiRNATIP|mirzag|PITA_May_2021
NCOR2	Q9Y618		hsa-miR-503-5p	0.49118032	10	BCmicrO|DIANA|MirAncesTar|miranda_May_2021|miRcode|mirmap_May_2021|MiRNATIP|miRTar2GO|MultiMiTar|RNA22
PTCD1	O75127		hsa-miR-503-5p	0.490867746	11	BCmicrO|bitargeting_May_2021|DIANA|MirAncesTar|miranda_May_2021|miRcode|mirmap_May_2021|MiRNATIP|MirSNPInTarget|RNA22|TargetScan_v7_2
ITPRIPL2	Q3MIP1		hsa-miR-503-5p	0.49036551	12	BCmicrO|bitargeting_May_2021|DIANA|MBStar|MirAncesTar|miranda_May_2021|miRcode|mirmap_May_2021|MiRNATIP|miRTar2GO|mirzag|RNA22
NDP	Q00604		hsa-miR-503-5p	0.490332327	11	BCmicrO|CoMeTa|DIANA|MirAncesTar|miranda_May_2021|miRcode|mirmap_May_2021|MiRNATIP|mirzag|MultiMiTar|RNA22
BCL9L	Q86UU0		hsa-miR-503-5p	0.49029908	10	BCmicrO|bitargeting_May_2021|DIANA|MirAncesTar|miranda_May_2021|miRcode|mirmap_May_2021|MiRNATIP|RNA22|TargetScan_v7_2
KIF5B	P33176		hsa-miR-503-5p	0.490185416	11	BCmicrO|DIANA|MBStar|MirAncesTar|miRcode|miRDB_v6|mirmap_May_2021|MiRNATIP|miRTar2GO|mirzag|PITA_May_2021
AFAP1	Q8N556		hsa-miR-503-5p	0.489866835	11	BCmicrO|bitargeting_May_2021|MBStar|MirAncesTar|miranda_May_2021|mirmap_May_2021|MiRNATIP|MirSNPInTarget|miRTar2GO|PITA_May_2021|RNA22
BRPF3	Q9ULD4		hsa-miR-503-5p	0.489609651	9	BCmicrO|DIANA|MirAncesTar|miRcode|mirmap_May_2021|MiRNATIP|miRTar2GO|MultiMiTar|RNA22
ZFAND5	O76080		hsa-miR-503-5p	0.489594261	12	BCmicrO|bitargeting_May_2021|DIANA|MBStar|MirAncesTar|miranda_May_2021|miRcode|mirmap_May_2021|MiRNATIP|mirzag|MultiMiTar|RNA22
JOSD1	Q15040		hsa-miR-503-5p	0.489521172	12	BCmicrO|bitargeting_May_2021|CoMeTa|MBStar|MirAncesTar|miranda_May_2021|mirbase|mirmap_May_2021|MiRNATIP|miRTar2GO|PITA_May_2021|RNA22
BCR	P11274		hsa-miR-503-5p	0.489508445	12	BCmicrO|bitargeting_May_2021|DIANA|MirAncesTar|miranda_May_2021|miRcode|mirmap_May_2021|MiRNATIP|MirTar2|mirzag|MultiMiTar|RNA22
MOSMO	Q8NHV5		hsa-miR-503-5p	0.489479935	8	Cupid|DIANA|MirAncesTar|miRcode|mirmap_May_2021|MiRNATIP|miRTar2GO|mirzag
SYN2	Q92777		hsa-miR-503-5p	0.489419203	10	BCmicrO|CoMeTa|MBStar|MirAncesTar|miranda_May_2021|miRcode|mirmap_May_2021|MultiMiTar|PITA_May_2021|RNA22
MAP2K7	O14733		hsa-miR-503-5p	0.489037954	12	BCmicrO|bitargeting_May_2021|CoMeTa|DIANA|MirAncesTar|miranda_May_2021|miRcode|mirmap_May_2021|MiRNATIP|miRTar2GO|MultiMiTar|RNA22
NRXN3	Q9HDB5		hsa-miR-503-5p	0.489026013	10	BCmicrO|CoMeTa|DIANA|MBStar|MirAncesTar|miRcode|mirmap_May_2021|MiRNATIP|MultiMiTar|RNA22
SELENOI	Q9C0D9		hsa-miR-503-5p	0.48894967	9	BCmicrO|MBStar|MirAncesTar|miranda_May_2021|mirmap_May_2021|MiRNATIP|miRTar2GO|MultiMiTar|PITA_May_2021
STAC2	Q6ZMT1		hsa-miR-503-5p	0.488942418	11	BCmicrO|bitargeting_May_2021|DIANA|MBStar|MirAncesTar|miranda_May_2021|miRcode|mirmap_May_2021|miRTar2GO|MultiMiTar|RNA22
HOXB4	P17483		hsa-miR-503-5p	0.488701462	12	BCmicrO|bitargeting_May_2021|DIANA|MirAncesTar|miranda_May_2021|mirbase|miRcode|mirmap_May_2021|MiRNATIP|miRTar2GO|MultiMiTar|PITA_May_2021
FAM81A	Q8TBF8		hsa-miR-503-5p	0.488465077	11	BCmicrO|DIANA|MBStar|MirAncesTar|miranda_May_2021|miRcode|miRDB_v6|mirmap_May_2021|MiRNATIP|mirzag|MultiMiTar
MAGIX	Q9H6Y5		hsa-miR-503-5p	0.488404744	13	BCmicrO|bitargeting_May_2021|CoMeTa|DIANA|MBStar|MirAncesTar|miranda_May_2021|mirbase|miRcode|mirmap_May_2021|MiRNATIP|miRTar2GO|RNA22
VAPB	O95292		hsa-miR-503-5p	0.488351018	12	BCmicrO|bitargeting_May_2021|DIANA|MBStar|MirAncesTar|miranda_May_2021|miRcode|mirmap_May_2021|MiRNATIP|miRTar2GO|PITA_May_2021|RNA22
RNF125	Q96EQ8		hsa-miR-503-5p	0.488289866	11	BCmicrO|DIANA|MBStar|MirAncesTar|miRcode|mirmap_May_2021|MiRNATIP|miRTar2GO|mirzag|MultiMiTar|RNA22
SLC2A13	Q96QE2		hsa-miR-503-5p	0.4881497	9	BCmicrO|DIANA|MirAncesTar|miranda_May_2021|miRcode|mirmap_May_2021|MiRNATIP|MultiMiTar|RNA22
CANX	P27824		hsa-miR-503-5p	0.488130718	12	BCmicrO|bitargeting_May_2021|DIANA|MirAncesTar|miranda_May_2021|miRcode|mirmap_May_2021|MiRNATIP|miRTar2GO|mirzag|MultiMiTar|RNA22
UBE2V1	Q13404		hsa-miR-503-5p	0.487778199	10	BCmicrO|bitargeting_May_2021|CoMeTa|MirAncesTar|miranda_May_2021|mirmap_May_2021|MiRNATIP|miRTar2GO|MultiMiTar|RNA22
SMAD3	P84022		hsa-miR-503-5p	0.487601659	10	BCmicrO|DIANA|MBStar|MirAncesTar|mirmap_May_2021|MiRNATIP|miRTar2GO|MultiMiTar|PITA_May_2021|RNA22
BIN1	O00499		hsa-miR-503-5p	0.487560763	10	BCmicrO|DIANA|MirAncesTar|miRcode|mirmap_May_2021|MiRNATIP|miRTar2GO|MultiMiTar|PITA_May_2021|RNA22
COBLL1	Q53SF7		hsa-miR-503-5p	0.487393755	12	BCmicrO|CoMeTa|DIANA|MBStar|MirAncesTar|miranda_May_2021|miRcode|mirmap_May_2021|MiRNATIP|MultiMiTar|PITA_May_2021|RNA22
DLGAP2	Q9P1A6		hsa-miR-503-5p	0.487265824	9	BCmicrO|bitargeting_May_2021|CoMeTa|DIANA|MirAncesTar|miranda_May_2021|miRcode|mirmap_May_2021|PITA_May_2021
MTHFR	P42898		hsa-miR-503-5p	0.486931831	12	BCmicrO|bitargeting_May_2021|DIANA|MirAncesTar|miranda_May_2021|miRcode|mirmap_May_2021|MiRNATIP|MirSNPInTarget|miRTar2GO|PITA_May_2021|RNA22
PCMT1	P22061		hsa-miR-503-5p	0.486910706	11	BCmicrO|bitargeting_May_2021|DIANA|MBStar|MirAncesTar|miRcode|mirmap_May_2021|MiRNATIP|miRTar2GO|MultiMiTar|PITA_May_2021
CALU	O43852		hsa-miR-503-5p	0.486040236	11	BCmicrO|bitargeting_May_2021|MBStar|MirAncesTar|miranda_May_2021|mirmap_May_2021|MiRNATIP|miRTar2GO|MultiMiTar|PITA_May_2021|RNA22
CYB561	P49447		hsa-miR-503-5p	0.485693516	13	BCmicrO|bitargeting_May_2021|DIANA|MirAncesTar|miranda_May_2021|miRcode|miRDB_v6|mirmap_May_2021|MiRNATIP|MirTar2|mirzag|PITA_May_2021|RNA22
TRAM2	Q15035		hsa-miR-503-5p	0.485193914	10	BCmicrO|DIANA|MBStar|MirAncesTar|mirmap_May_2021|MiRNATIP|miRTar2GO|MultiMiTar|PITA_May_2021|RNA22
EIF4B	P23588		hsa-miR-503-5p	0.484976743	13	BCmicrO|DIANA|MBStar|MirAncesTar|miranda_May_2021|miRcode|mirmap_May_2021|MiRNATIP|MirSNPInTarget|MirTar2|mirzag|MultiMiTar|RNA22
PCGF5	Q86SE9		hsa-miR-503-5p	0.484834717	11	BCmicrO|bitargeting_May_2021|DIANA|MBStar|MirAncesTar|miranda_May_2021|mirmap_May_2021|MiRNATIP|miRTar2GO|MultiMiTar|RNA22
ABCA1	O95477		hsa-miR-503-5p	0.484730599	11	BCmicrO|DIANA|MBStar|MirAncesTar|miRcode|mirmap_May_2021|MiRNATIP|miRTar2GO|MultiMiTar|PITA_May_2021|RNA22
KLHDC10	Q6PID8		hsa-miR-503-5p	0.484253911	10	BCmicrO|bitargeting_May_2021|CoMeTa|MirAncesTar|miranda_May_2021|miRcode|mirmap_May_2021|MiRNATIP|miRTar2GO|RNA22
KALRN	O60229		hsa-miR-503-5p	0.484154039	12	BCmicrO|bitargeting_May_2021|CoMeTa|MBStar|MirAncesTar|miranda_May_2021|miRcode|mirmap_May_2021|MiRNATIP|MultiMiTar|PITA_May_2021|RNA22
AGO3	Q9H9G7		hsa-miR-503-5p	0.483950306	9	BCmicrO|MirAncesTar|miRcode|mirmap_May_2021|MiRNATIP|miRTar2GO|PITA_May_2021|RNA22|TargetScan_v7_2
TPM1	P09493		hsa-miR-503-5p	0.483891054	12	BCmicrO|bitargeting_May_2021|CoMeTa|DIANA|MBStar|MirAncesTar|miranda_May_2021|miRcode|mirmap_May_2021|MiRNATIP|miRTar2GO|mirzag
TNS1	Q9HBL0		hsa-miR-503-5p	0.483681903	12	BCmicrO|bitargeting_May_2021|DIANA|MBStar|MirAncesTar|miranda_May_2021|miRcode|mirmap_May_2021|MiRNATIP|miRTar2GO|MultiMiTar|RNA22
MAP4	P27816		hsa-miR-503-5p	0.483534674	10	BCmicrO|MBStar|MirAncesTar|miRcode|mirmap_May_2021|MiRNATIP|miRTar2GO|MultiMiTar|PITA_May_2021|RNA22
PHF20	Q9BVI0		hsa-miR-503-5p	0.483136735	10	BCmicrO|CoMeTa|DIANA|MirAncesTar|miranda_May_2021|mirmap_May_2021|MiRNATIP|miRTar2GO|MultiMiTar|RNA22
SEPTIN11	Q9NVA2		hsa-miR-503-5p	0.482801277	12	BCmicrO|bitargeting_May_2021|CoMeTa|MBStar|MirAncesTar|miranda_May_2021|miRcode|mirmap_May_2021|MiRNATIP|MultiMiTar|PITA_May_2021|RNA22
KLHDC8B	Q8IXV7		hsa-miR-503-5p	0.482733647	12	BCmicrO|bitargeting_May_2021|DIANA|MBStar|MirAncesTar|miranda_May_2021|mirbase|miRcode|mirmap_May_2021|MiRNATIP|MultiMiTar|RNA22
BAZ2A	Q9UIF9		hsa-miR-503-5p	0.482677958	11	BCmicrO|DIANA|MBStar|MirAncesTar|miRcode|mirmap_May_2021|MiRNATIP|miRTar2GO|MultiMiTar|PITA_May_2021|RNA22
PHLPP2	Q6ZVD8		hsa-miR-503-5p	0.482368339	11	BCmicrO|DIANA|MBStar|MirAncesTar|miRcode|mirmap_May_2021|MiRNATIP|miRTar2GO|MultiMiTar|PITA_May_2021|RNA22
SAMD8	Q96LT4		hsa-miR-503-5p	0.482248552	9	BCmicrO|DIANA|MBStar|MirAncesTar|miRcode|mirmap_May_2021|MiRNATIP|miRTar2GO|mirzag
CCDC88C	Q9P219		hsa-miR-503-5p	0.482127452	11	BCmicrO|bitargeting_May_2021|MBStar|MirAncesTar|miranda_May_2021|mirbase|miRcode|mirmap_May_2021|MiRNATIP|miRTar2GO|RNA22
RORA	P35398		hsa-miR-503-5p	0.482117462	13	BCmicrO|bitargeting_May_2021|DIANA|MBStar|MirAncesTar|miranda_May_2021|miRcode|mirmap_May_2021|MiRNATIP|miRTar2GO|mirzag|PITA_May_2021|RNA22
WDR20	Q8TBZ3		hsa-miR-503-5p	0.481942891	13	BCmicrO|bitargeting_May_2021|DIANA|MBStar|MirAncesTar|miranda_May_2021|mirbase|miRcode|mirmap_May_2021|miRTar2GO|mirzag|PITA_May_2021|RNA22
ABLIM1	O14639		hsa-miR-503-5p	0.481740277	13	BCmicrO|bitargeting_May_2021|CoMeTa|DIANA|MBStar|MirAncesTar|miranda_May_2021|miRcode|mirmap_May_2021|MiRNATIP|miRTar2GO|PITA_May_2021|RNA22
PALM2AKAP2			hsa-miR-503-5p	0.481720433	8	BCmicrO|MirAncesTar|miRcode|mirmap_May_2021|MiRNATIP|miRTar2GO|MultiMiTar|PITA_May_2021
BCL9	O00512		hsa-miR-503-5p	0.48148377	9	BCmicrO|DIANA|MirAncesTar|miRcode|mirmap_May_2021|MiRNATIP|miRTar2GO|MultiMiTar|RNA22
NMNAT2	Q9BZQ4		hsa-miR-503-5p	0.481470534	10	BCmicrO|bitargeting_May_2021|CoMeTa|MBStar|MirAncesTar|miRcode|mirmap_May_2021|MiRNATIP|RNA22|TargetScan_v7_2
TBPL1	P62380		hsa-miR-503-5p	0.481382033	13	BCmicrO|CoMeTa|DIANA|MBStar|MirAncesTar|miranda_May_2021|mirbase|mirmap_May_2021|MiRNATIP|miRTar2GO|MultiMiTar|PITA_May_2021|RNA22
EVL	Q9UI08		hsa-miR-503-5p	0.481014203	12	BCmicrO|bitargeting_May_2021|CoMeTa|MirAncesTar|miranda_May_2021|mirbase|miRcode|mirmap_May_2021|MiRNATIP|miRTar2GO|PITA_May_2021|RNA22
DOT1L	Q8TEK3		hsa-miR-503-5p	0.480711491	11	BCmicrO|bitargeting_May_2021|DIANA|MirAncesTar|miranda_May_2021|miRcode|mirmap_May_2021|MiRNATIP|miRTar2GO|PITA_May_2021|RNA22
PDIK1L	Q8N165		hsa-miR-503-5p	0.480555187	9	BCmicrO|Cupid|DIANA|MBStar|mirmap_May_2021|MiRNATIP|miRTar2GO|MultiMiTar|RNA22
PCNX1	Q96RV3		hsa-miR-503-5p	0.480480451	11	BCmicrO|DIANA|MBStar|MirAncesTar|miranda_May_2021|mirmap_May_2021|MiRNATIP|miRTar2GO|MultiMiTar|PITA_May_2021|RNA22
PURG	Q9UJV8		hsa-miR-503-5p	0.480187784	10	BCmicrO|Cupid|DIANA|MBStar|MirAncesTar|miRcode|mirmap_May_2021|MiRNATIP|mirzag|MultiMiTar
KCTD8	Q6ZWB6		hsa-miR-503-5p	0.479960851	11	BCmicrO|bitargeting_May_2021|Cupid|DIANA|MBStar|MirAncesTar|miranda_May_2021|mirbase|miRcode|mirmap_May_2021|MultiMiTar
GANAB	Q14697		hsa-miR-503-5p	0.47978696	12	BCmicrO|bitargeting_May_2021|Cupid|DIANA|MirAncesTar|miranda_May_2021|mirmap_May_2021|MiRNATIP|miRTar2GO|MultiMiTar|PITA_May_2021|RNA22
ATP6V1A	P38606		hsa-miR-503-5p	0.479549997	10	BCmicrO|bitargeting_May_2021|CoMeTa|MirAncesTar|miranda_May_2021|miRcode|mirmap_May_2021|MiRNATIP|miRTar2GO|RNA22
RBMS2	Q15434		hsa-miR-503-5p	0.479485729	10	BCmicrO|bitargeting_May_2021|DIANA|MirAncesTar|miranda_May_2021|miRcode|mirmap_May_2021|MiRNATIP|miRTar2GO|RNA22
SUCO	Q9UBS9		hsa-miR-503-5p	0.479362735	10	BCmicrO|Cupid|DIANA|MBStar|MirAncesTar|miRcode|mirmap_May_2021|MiRNATIP|MultiMiTar|RNA22
EXT1	Q16394		hsa-miR-503-5p	0.479006837	8	BCmicrO|DIANA|MirAncesTar|miRcode|mirmap_May_2021|MiRNATIP|MultiMiTar|RNA22
PCF11	O94913		hsa-miR-503-5p	0.478908602	8	BCmicrO|DIANA|MBStar|miRcode|mirmap_May_2021|MiRNATIP|miRTar2GO|MultiMiTar
SPAG7	O75391		hsa-miR-503-5p	0.478895539	9	BCmicrO|CoMeTa|DIANA|MirAncesTar|miRcode|miRDB_v6|mirmap_May_2021|MiRNATIP|MultiMiTar
HDAC2	Q92769		hsa-miR-503-5p	0.478838495	11	BCmicrO|bitargeting_May_2021|DIANA|MBStar|MirAncesTar|miRcode|mirmap_May_2021|MiRNATIP|miRTar2GO|mirzag|RNA22
NKX2-1	P43699		hsa-miR-503-5p	0.478485267	14	BCmicrO|bitargeting_May_2021|DIANA|MBStar|MirAncesTar|miranda_May_2021|miRcode|mirmap_May_2021|MiRNATIP|mirzag|MultiMiTar|PACCMIT|PITA_May_2021|RNA22
IL17RD	Q8NFM7		hsa-miR-503-5p	0.478201868	8	BCmicrO|DIANA|MirAncesTar|mirmap_May_2021|MiRNATIP|miRTar2GO|MultiMiTar|RNA22
UBR1	Q8IWV7		hsa-miR-503-5p	0.477633745	11	BCmicrO|DIANA|MBStar|MirAncesTar|miRcode|mirmap_May_2021|MiRNATIP|miRTar2GO|mirzag|PITA_May_2021|RNA22
DSEL	Q8IZU8		hsa-miR-503-5p	0.476960563	9	BCmicrO|DIANA|MBStar|MirAncesTar|miRcode|mirmap_May_2021|MiRNATIP|miRTar2GO|MultiMiTar
CADM1	Q9BY67		hsa-miR-503-5p	0.476901057	11	BCmicrO|bitargeting_May_2021|CoMeTa|MBStar|MirAncesTar|miranda_May_2021|miRcode|mirmap_May_2021|MiRNATIP|MultiMiTar|RNA22
NPEPPS	P55786		hsa-miR-503-5p	0.476844352	10	BCmicrO|bitargeting_May_2021|MBStar|MirAncesTar|miranda_May_2021|miRcode|mirmap_May_2021|MiRNATIP|miRTar2GO|PITA_May_2021
NACC2	Q96BF6		hsa-miR-503-5p	0.476837161	10	BCmicrO|DIANA|MirAncesTar|miranda_May_2021|miRcode|mirmap_May_2021|MiRNATIP|miRTar2GO|MultiMiTar|PITA_May_2021
NANOS1	Q8WY41		hsa-miR-503-5p	0.476787873	10	BCmicrO|DIANA|MBStar|MirAncesTar|miranda_May_2021|miRcode|miRDB_v6|mirmap_May_2021|MiRNATIP|MultiMiTar
NAA25	Q14CX7		hsa-miR-503-5p	0.476461187	9	BCmicrO|DIANA|MirAncesTar|miranda_May_2021|miRcode|mirmap_May_2021|MiRNATIP|miRTar2GO|MultiMiTar
CLDN1	O95832		hsa-miR-503-5p	0.4762619	12	BCmicrO|bitargeting_May_2021|CoMeTa|DIANA|MBStar|MirAncesTar|miranda_May_2021|miRcode|mirmap_May_2021|MiRNATIP|miRTar2GO|RNA22
MTMR3	Q13615		hsa-miR-503-5p	0.476229039	10	BCmicrO|DIANA|MBStar|MirAncesTar|miRcode|mirmap_May_2021|MiRNATIP|miRTar2GO|mirzag|RNA22
NRG1	Q02297		hsa-miR-503-5p	0.476225825	11	BCmicrO|CoMeTa|MBStar|MirAncesTar|miranda_May_2021|miRcode|mirmap_May_2021|MiRNATIP|MultiMiTar|PITA_May_2021|RNA22
VAX1	Q5SQQ9		hsa-miR-503-5p	0.476108532	10	BCmicrO|DIANA|MBStar|MirAncesTar|miranda_May_2021|mirbase|miRcode|mirmap_May_2021|MultiMiTar|RNA22
MEPCE	Q7L2J0		hsa-miR-503-5p	0.475965157	12	BCmicrO|bitargeting_May_2021|CoMeTa|DIANA|MirAncesTar|miranda_May_2021|mirbase|miRcode|mirmap_May_2021|MiRNATIP|MultiMiTar|PITA_May_2021
MIGA2	Q7L4E1		hsa-miR-503-5p	0.475690695	10	BCmicrO|DIANA|MirAncesTar|miranda_May_2021|miRcode|mirmap_May_2021|MiRNATIP|PITA_May_2021|RNA22|TargetScan_v7_2
SLC41A2	Q96JW4		hsa-miR-503-5p	0.475603678	10	BCmicrO|DIANA|MBStar|MirAncesTar|miranda_May_2021|mirbase|miRcode|mirmap_May_2021|MultiMiTar|RNA22
SEPTIN2	Q15019		hsa-miR-503-5p	0.475281234	11	BCmicrO|DIANA|MBStar|MirAncesTar|miranda_May_2021|miRcode|mirmap_May_2021|MiRNATIP|mirzag|MultiMiTar|RNA22
MCC	P23508		hsa-miR-503-5p	0.474971444	10	BCmicrO|DIANA|MBStar|MirAncesTar|mirmap_May_2021|MiRNATIP|miRTar2GO|MultiMiTar|PITA_May_2021|RNA22
INF2	Q27J81		hsa-miR-503-5p	0.474525814	12	BCmicrO|bitargeting_May_2021|DIANA|MirAncesTar|miranda_May_2021|miRcode|mirmap_May_2021|MiRNATIP|miRTar2GO|PACCMIT|PITA_May_2021|RNA22
DDX10	Q13206		hsa-miR-503-5p	0.474323781	14	BCmicrO|bitargeting_May_2021|CoMeTa|DIANA|MBStar|MirAncesTar|miranda_May_2021|mirbase|miRcode|mirmap_May_2021|MiRNATIP|miRTar2GO|PITA_May_2021|RNA22
MAFK	O60675		hsa-miR-503-5p	0.474185854	12	BCmicrO|bitargeting_May_2021|CoMeTa|DIANA|MirAncesTar|miranda_May_2021|mirmap_May_2021|MiRNATIP|miRTar2GO|MultiMiTar|PITA_May_2021|RNA22
CTNNA1	P35221		hsa-miR-503-5p	0.473775718	12	BCmicrO|CoMeTa|MBStar|MirAncesTar|miranda_May_2021|miRcode|mirmap_May_2021|MiRNATIP|mirzag|MultiMiTar|PITA_May_2021|RNA22
CARD10	Q9BWT7		hsa-miR-503-5p	0.473706624	12	BCmicrO|DIANA|MirAncesTar|miranda_May_2021|mirbase|miRcode|mirmap_May_2021|MiRNATIP|miRTar2GO|MultiMiTar|PITA_May_2021|RNA22
ANKZF1	Q9H8Y5		hsa-miR-503-5p	0.473672155	9	BCmicrO|bitargeting_May_2021|CoMeTa|DIANA|MirAncesTar|miRcode|mirmap_May_2021|MiRNATIP|RNA22
PURB	Q96QR8		hsa-miR-503-5p	0.47352554	10	BCmicrO|DIANA|MBStar|MirAncesTar|mirmap_May_2021|MiRNATIP|miRTar2GO|MultiMiTar|PITA_May_2021|RNA22
HIGD1A	Q9Y241		hsa-miR-503-5p	0.473344429	10	BCmicrO|bitargeting_May_2021|DIANA|MBStar|MirAncesTar|miranda_May_2021|mirmap_May_2021|MiRNATIP|miRTar2GO|MultiMiTar
SCAI	Q8N9R8		hsa-miR-503-5p	0.472752911	10	BCmicrO|bitargeting_May_2021|MBStar|MirAncesTar|miranda_May_2021|mirmap_May_2021|miRTar2GO|mirzag|RNA22|TargetScan_v7_2
AMOT	Q4VCS5		hsa-miR-503-5p	0.472630226	9	BCmicrO|MBStar|MirAncesTar|miRcode|mirmap_May_2021|MiRNATIP|miRTar2GO|MultiMiTar|RNA22
ARFGEF2	Q9Y6D5		hsa-miR-503-5p	0.471934974	10	BCmicrO|DIANA|MBStar|MirAncesTar|miranda_May_2021|miRcode|mirmap_May_2021|MiRNATIP|miRTar2GO|RNA22
DDX54	Q8TDD1		hsa-miR-503-5p	0.471737627	13	BCmicrO|bitargeting_May_2021|DIANA|MirAncesTar|miranda_May_2021|mirbase|miRcode|mirmap_May_2021|MiRNATIP|MirSNPInTarget|mirzag|PITA_May_2021|RNA22
